# Supplementary material for: Rapid protection induced by a single-shot Lassa vaccine in male cynomolgus monkeys
Source: Nat Commun. 2023 Mar 11;14:1352. doi: 10.1038/s41467-023-37050-6 (PMC10008018; doi:10.1038/s41467-023-37050-6)
Supplement: Supplementary file 4 — Source Data [file 41467_2023_37050_MOESM4_ESM.xlsx]

## Sheet: Fig. 1
Fig. 1B	days after infection	D-16_1	D-16_2	D-16_3		days after infection	D-8_1	D-8_2	D-8_3		days after infection	CT_1	CT_2	CT_3		days after infection	H+1_1	H+1_2	H+1_3
	0	0	0	0		0	0	0	0		0	0	0	0		0	0	0	0
	3	0	0	1		3	1	0	0		3	0	0	0		3	0	0	1
	6	0	0	0		6	2	0	0		6	0	0	3		6	0	3	1
	9	2	0	2		9	0	0	0		9	13	5	13		9	7	6	11
	11					11					11	19				11
	12	0	0	3		12	1	0	1		12		8			12	13	11	13
	13					13					13					13	24
	14					14					14		15			14
	15	0	0	0		15	0	0	0		15					15		16	19
	21	0	0	0		21	0	0	0		21					21
	28	0	0	0		28	0	0	0		28					28
Fig. 1D	ALT	Days after challenge	D-16_1	D-16_2	D-16_3		Days after challenge	D-8_1	D-8_2	D-8_3		Days after challenge	H+1_1	H+1_2	H+1_3		Days after challenge	CT_1	CT_2	CT_3
		0	37.4	49.8	35.6		0	26.6	27	30.8		0	28.2	ND*	33		0	56.2	42.9	43.9
		3	34.9	38	45		3	32.3	28.7	36.1		3	28.5	27.5	43.6		3	48.9	44.6	44.4
		6	38.2	37.8	26.1		6	29.4	19.6	43		6	38.7	23.2	28.5		6	74.1	54	53
		9	45.2	28.6	29.3		9	28.9	19.9	32.4		9	32.3	22.5	29.2		9	230.8	57.3	137.4
		12	34.9	32.9	31.5		12	31.5	28.1	42.5		12	27.1	51	29.8		11	891.6
		15	38.6	29.9	45		15	35.9	23.1	40.5		13	68.8				12		117.2
		21	53.1	32	47.4		21	36	20.2	27.1		15		827.3	111.8		14		302.5
		28	47.3	48.2	39.7		28	27.8	36	37.5		28					28
	AST	Days after challenge	D-16_1	D-16_2	D-16_3		Days after challenge	D-8_1	D-8_2	D-8_3		Days after challenge	H+1_1	H+1_2	H+1_3		Days after challenge	CT_1	CT_2	CT_3
		0	44.5	41.8	45.5		0	41.1	46.4	37.1		0	31.9	ND*	39.3		0	36	35.1	35.9
		3	47.6	24.8	38.1		3	42.8	33.5	41.1		3	44.4	33.5	65.5		3	45.2	35.2	40.5
		6	57.2	26.3	33.6		6	45.7	28.4	69.3		6	46.3	42.1	51		6	83.7	49.8	118.1
		9	91	20.2	96.1		9	42.8	40.2	47.7		9	197.4	143.4	120		9	605.7	209.1	490.8
		12	69.6	26.9	55.7		12	36.1	42.1	66.1		12	210.4	242.6	189.4		11
		15	46.9	19.8	53.4		15	37.7	30.8	53.4		13	371.6				12		403.3
		21	50.1	25.8	38.6		21	33.6	32.3	34.4		15		1500	377.2		14		1062.6
		28	48	22.2	40.9		28	57.7	50.8	41.7		28					28
	CRP	Days after challenge	D-16_1	D-16_2	D-16_3		Days after challenge	D-8_1	D-8_2	D-8_3		Days after challenge	H+1_1	H+1_2	H+1_3		Days after challenge	CT_1	CT_2	CT_3
		0	1.8	1.06	1.3		0	1.48	0.73	0.59		0	0.31	ND*	2.27		0	0.87	2.55	2
		3	2.36	0.83	1.98		3	2.18	0.73	6.57		3	1.87	1.3	5.65		3	2.84	3.58	24.36
		6	12.76	1.25	1.63		6	18	1.94	14.3		6	25.57	6.91	25.36		6	15.12	21.31	31.05
		9	20.23	1.41	23.81		9	2.95	0.51	2.05		9	9.19	29.22	26.38		9	24.26	28.73	31.79
		12	2.03	1.18	1.34		12	22,96*	0.72	0.88		12	22.85	31.57	33.81		11	31.86
		15	2.44	1.02	1		15	2.4	0.7	1.3		13	27.81				12		33.47
		21	4.7	2.53	1.65		21	1.04	0.42	0.33		15		31.26	33.62		14		34.17
		28	2.01	2.32	1.72		28	0.35	0.66	2.67		28					28
*aberrant values or not determined (ND)

## Sheet: Fig. 2
Fig. 2A	IL-6	days post infection	D-16			D-8			H+1			CT
			406	944	841	895	852	644	685	331	485	598	683	269
		0	1.22	2.17	8.947	4.528	3.334	3.796	4.442	18.481	6.16	1.44	1.536	7.163
		3	1.865	3.037	7.914	3.588	3.516	6.337	6.763	7.985	5.892	4.9	24.889	17.382
		6	2.248	1.22	21.262	9.447	4.721	4.992	6.15	5.889	8.526	2.467	16.199	7.916
		9	3.403	2.941	27.501	12.865	5.278	8.3	34.869	16.813	12.77	6.132	69.33	27.874
		11
		12	3.633	3.146	14.416	6.968	3.407	8.907	41.578	55.029	39.103	964.56	59.972
		13							41.774
		14											253.986
		15	5.815	1.22	10.907	5.493	2.827	7.054		139.486	174.553
		28	1.979	2.232	9.11	5.813	4.3	10.905
	TNFa	days post infection	D-16			D-8			H+1			CT
			406	944	841	895	852	644	685	331	485	598	683	269
		0	4.77	8.403	43.981	30.413	11.351	9.641	14.954	4.77	30.873	12.561	4.77	32.094
		3	4.77	14.043	17.017	14.043	5.343	12.561	16.051	19.94	7.248	12.99	4.77	45.111
		6	4.77	7.248	30.65	37.738	25.231	4.77	18.492	7.305	22.857	11.893	61.026	22.932
		9	4.77	4.77	13.04	14.174	6.393	4.77	18.261	4.77	15.175	4.77	12.185	13.52
		11
		12	4.77	4.77	10.813	6.845	6.845	11.659	22.881	6.918	23.398	25.791	34.455
		13							16.583
		14											44.133
		15	4.77	5.641	7.916	4.77	4.77	4.77		16.54	32.322
		28	4.77	4.77	10.66	9.864	4.77	13.466
	FasL	days post infection	D-16			D-8			H+1			CT
			406	944	841	895	852	644	685	331	485	598	683	269
		0	12.951	4.92	4.92	8.113	24.67	4.92	4.92	6.987	6.987	5.725	4.92	19.796
		3	13.493	5.812	4.92	6.532	14.214	4.92	4.92	9.936	7.196	11.516	7.321	25.345
		6	10.25	6.759	4.92	6.526	15.001	4.92	5.845	9.146	5.387	7.328	8.126	15.559
		9	33.93	17.647	19.377	17.431	22.574	6.1	13.114	19.242	9.75	29.594	21.294	35.855
		11
		12	16.984	4.92	10.661	5.025	21.086	4.92	30.724	42.515	17.539	99.835	38.689
		13							48.93
		14											137.739
		15	20.017	9.173	8.712	4.92	18.299	4.92		101.824	53.372
		28	9.521	5.387	9.516	4.391	13.028	4.92
Fig. 2B	IFNg	days post infection	D-16			D-8			H+1			CT
			406	944	841	895	852	644	685	331	485	598	683	269
		0	2.45	2.45	4.981	7.414	2.957	4.174	5.435	2.45	3.042	2.45	2.45	4.982
		3	42.172	11.303	15.183	20.57	2.45	24.068	6.323	2.45	9.614	17.236	2.45	9.614
		6	49.758	3.386	40.407	45.534	10.446	14.845	248.582	27.994	141.32	89.775	49.366	53.732
		9	4.323	2.45	31.519	5.373	2.45	0	84.092	13.881	34.095	145.681	261.104	240.589
		11
		12	2.45	2.45	2.45	2.45	2.45	2.45	26.312	5.579	33.186	55.637	59.853
		13							30.079
		14											98.389
		15	2.45	2.45	2.45	2.45	2.45	2.45		13.772	59.619
		28	2.45	2.45	2.45	2.45	2.45	2.45
	Perforin	days post infection	D-16			D-8			H+1			CT
			406	944	841	895	852	644	685	331	485	598	683	269
		0	3377.95	4487.42	3036.31	2543.71	6817.57	2080.68	1531.78	3065.71	2621.46	1606.88	2457.14	3004.45
		3	5308.05	6408.42	5104.28	2385.02	4334.67	5144.86	2896.2	3917.18	4368.52	4709.17	2710.82	7861.59
		6	10585.5	7105.36	13326	3916.53	4450.22	13122.3	6895.46	13395.6	9061.72	8683.98	12026.6	22288.2
		9	16844.2	13744.9	43060	10316.8	6625.65	20971	14078.5	21845.4	12518.4	22362.7	25903.1	53245.9
		11
		12	7009.48	4844.53	9781.6	7165.19	5253.03	5544.59	19008	16871.8	18213.5	38735	24198
		13							45775.7
		14											46833
		15	8687.98	5499.63	9000.36	3061.34	4136.99	4720.48		29149.4	42444.7
		28	4362.59	12141.4	6808.66	2187.35	2743.97	3907.77
	sCD40L	days post infection	D-16			D-8			H+1			CT
			406	944	841	895	852	644	685	331	485	598	683	269
		0	47.79	47.79	170.78	193.236	79.683	145.237	93.639	683.673	187.475	59.469	38.771	260.028
		3	68.144	287.507	164.967	105.466	969.59	47.79	274.109	164.865	253.421	249.468	591.95	391.177
		6	53.578	96.926	293.458	238.039	91.124	190.512	131.16	91.18	125.462	39.076	271.821	204.62
		9	48.143	292.685	353.932	206.614	83.372	187.62	621.536	122.931	77.994	125.726	606.528	300.309
		11
		12	152.616	132.6	163.858	142.157	39.869	255.053	209.175	100.668	431.865	113.701	736.082
		13							438.169
		14											1429.97
		15	166.542	54.752	97.882	54.431	47.79	95.083		100.668	264.141
		28	60.124	78.061	72.3	80.883	36.882	150.342
Fig. 2C	MCP1	days post infection	D-16			D-8			H+1			CT
			406	944	841	895	852	644	685	331	485	598	683	269
		0	95.983	90.7	85.978	114.234	57.08	68.619	40.713	213.961	57.172	66.404	48.351	103.68
		3	120.766	141.702	85.071	206.597	76.232	126.133	158.56	188.712	246.083	211.069	179.528	228.957
		6	133.833	72.906	164.976	97.785	89.688	87.216	121.503	289.398	219.749	126.87	181.062	237.17
		9	97.694	130.044	243.15	150.502	66.63	46.641	747.205	1066.63	506.353	198.674	758.635	1457.74
		11
		12	98.826	93.616	164.285	92.795	67.105	99.475	1187.13	2149.28	1715.15	3676.57	1229.31
		13							1116.68
		14											2458.62
		15	75.488	86.227	109.284	80.268	62.326	76.567		2071.45	2309.95
		28	142.889	91.804	55.039	136.969	100.824	81.945
	IL8	days post infection	D-16			D-8			H+1			CT
			406	944	841	895	852	644	685	331	485	598	683	269
		0	4.19	7.249	19.672	7.878	8.144	4.651	2.505	108.86	15.5	1.824	4.652	6.121
		3	2.934	27.38	31.997	4.374	22.878	12.287	27.589	4.242	33.705	11.479	109.481	23.251
		6	11.77	5.703	86.721	8.721	3.981	6.962	13.24	6.056	66.442	4.802	29.859	10.905
		9	22.901	49.79	189.495	85.515	10.099	18.251	93.505	23.388	38.815	12.602	171.227	125.28
		11
		12	26.648	21.929	85.795	37.822	11.12	31.253	106.289	13.68	17.771	30.143	114.477
		13							108.619
		14											68.565
		15	39.559	14.182	86.741	15.455	5.054	19.937		114.153	38.812
		28	14.304	32.25	60.723	11.638	14.605	23.019
Fig. 2D	IL1RA	days post infection	D-16			D-8			H+1			CT
			406	944	841	895	852	644	685	331	485	598	683	269
		0	4.91	10.907	5.191	13.92	6.817	6.139	16.805	13.101	9.544	6.006	4.91	4.91
		3	7.905	41.146	20.389	181.5	12.823	537.337	208.263	66.647	594.174	23.015	10.634	10.634
		6	243.582	10.36	251.13	827.214	108.379	513.392	4172.96	1832.78	5084.55	99.989	225.479	70.621
		9	71.127	4.91	550.037	36.888	4.91	18.955	4205.02	2981.19	2908.41	271.767	1117.37	2092.6
		11
		12	11.431	4.91	22.133	4.91	4.91	8.185	4617.98	3844.35	5016.11	5881.5	1792.54
		13							5355.5
		14											6880.12
		15	13.77	4.91	12.019	4.91	4.91	4.91		4019.9	6336.51
		28	4.91	4.91	4.91	4.91	4.91	4.91

## Sheet: Fig. 3
Fig. 3A	days post challenge	CT_1	CT_2	CT_3		days post challenge	D-16_1	D-16_2	D-16_3		days post challenge	D-8_1	D-8_2	D-8_3		days post challenge	H+1_1	H+1_2	H+1_3
	0	200	200	200		0	200	200	200		0	200	200	200		0	200	200	200
	3	200	200	200		3	200	200	200		3	200	200	200		3	200	200	200
	6	800	200	200		6	200	200	200		6	200	200	200		6	200	200	200
	9	30000	4000	272000		9	200	200	200		9	200	200	200		9	6600	8600	130000
	11	2200000				11					11					11
	12		210000			12	200	200	200		12	200	200	200		12	70000	240000	780000
	13					13					13					13	840000
	14		1040000			14					14					14
	15					15	200	200	200		15	200	200	200		15			1120000
	21					21	200	200	200		21	200	200	200		21
	28					28	200	200	200		28	200	200	200		28
Fig. 3B	days post challenge	CT_1		CT_2		CT_3			days post challenge	D-16_1		D-16_2		D-16_3			days post challenge	D-8_1		D-8_2		D-8_3			days post challenge	H+1_1		H+1_2		H+1_3
	0	4285.71	4285.71	4285.71	4285.71	4285.71	4285.71		0	4285.71	4285.71	4285.71	4285.71	4285.71	4285.71		0	4285.71	4285.71	4285.71	4285.71	4285.71	4285.71		0	4285.71	4285.71	4285.71	4285.71	4285.71	4285.71
	3	52714.3	50571.4	22157.1	17442.9	59571.4	59571.4		3	78428.6	78857.1	4285.71	4285.71	32357.1	35614.3		3	4371.43	7714.29	7328.57	7457.14	68571.4	60000		3	48428.6	48000	32657.1	25114.3	32057.1	33771.4
	6	4.97143e+06	5.22857e+06	858000	750000	8.14286e+06	8100000		6	1.56857e+06	1.55143e+06	4285.71	4285.71	248571	252000		6	118714	117000	8742.86	9171.43	96857.1	86142.9		6	621429	634286	1.01143e+06	968571	4.62857e+06	4.62857e+06
	9	115714286	115285714	3.93857e+07	3.89571e+07	423428571	402428571		9	527143	518571	18471.4	18857.1	3.49286e+06	3.47571e+06		9	20828.6	17485.7	10457.1	9428.57	21128.6	24514.3		9	2.55857e+07	2.61857e+07	2.68714e+07	2.50286e+07	249428571	255428571
	11	540000000	604285714						11			0	0				11	0	0			0	0		11	0	0
	12			281142857	262714286				12	25928.6	27600	4285.71	4285.71	210000	210857		12	4285.71	4285.71	4285.71	4285.71	4285.71	4285.71		12	184285714	179571429	634285714	634285714	4500000000	4500000000
	13								13								13	0	0			0	0		13	934285714	900000000
	14			5485714286	5442857143				14								14	0	0			0	0		14
	15								15	4971.43	8742.86	4285.71	4285.71	19928.6	21600		15	4285.71	4285.71	4285.71	4285.71	4285.71	4285.71		15			2888571429	2854285714	2850000000	2910000000
	21								21	4285.71	4285.71	4285.71	4285.71	4285.71	4285.71		21	4285.71	4285.71	4285.71	4285.71	4285.71	4285.71		21
	28								28	4285.71	4285.71	4285.71	4285.71	4285.71	4285.71		28								28
																	29	4285.71	4285.71	4285.71	4285.71	4285.71	4285.71		29
Fig. 3C	Titers (FFU/mg)		D-16_1	D-16_2	D-16_3	D-8_1	D-8_2	D-8_3	H+1_1	H+1_2	H+1_3	CT_1	CT_2	CT_3
		ILN	1	1	1	1	1	1	2450	125000	22000	38000	90000	70000
		MLN	16.5	1	1	1	1	1	12500	85000	50000	145000	75000	40500
		spleen	1	1	1	1	1	1	215000	215000	110000	585000	590000	165000
		liver	1	1	1	1	1	1	300000	300000	4400000	4800000	310000	953000
		lung	1	1	1	1	1	1	455000	320000	120000	580000	340000	260000
		kidney	1	1	1	1	1	1	35000	335000	115000	210000	105000	80000
		adrenal	1	1	1	1	1	1	170000	110000	1200000	4100000	210000	1100000
		bladder	1	1	1	1	1	1	3000	12000	3000	1	1	1
		brain	1	1	1	1	1	1	1200	2550	3000	3800	2550	2050
		cereb.	1	1	1	1	1	1	900	8700	18500	13500	8500	9000
		testis	1	1	1	1	1	1	1450	200000	12500	20000	60000	100000
	RNA copies/mg		D-16_1	D-16_2	D-16_3	D-8_1	D-8_2	D-8_3	H+1_1	H+1_2	H+1_3	CT_1	CT_2	CT_3
		ILN	214000	27700	1040000	37500	19900	21000	59800000	101000000	83600000	17200000	55300000	107000000
		MLN	80800	2470	145000	12900	732	50	25200000	39400000	13500000	29000000	24500000	11800000
		liver	13300	50	18200	50	50	50	52000000	149000000	525000000	335000000	101000000	147000000
		lung	50	50	6940	50	50	50	189000000	161000000	221000000	364000000	160000000	66500000
		kidney	8000	7310	3230	50	3120	50	4490000	75900000	151000000	119000000	61200000	3440000
		surrenal	5210	50	3920	3660	50	50	47000000	377000000	53100000	114000000	70800000	19900000
		bladder	50	50	379	732	50	336	66000	600000	33800	29.4	1660	50
		brain	50	50	50	50	50	50	2240000	2910000	3640000	6970000	7500000	1560000
		cereb.	50	1920	50	50	50	50	4840000	8520000	15400000	7150000	10100000	832000
		testis	50	23900	38400	11900	50	50	25700000	25400000	81500000	11000000	30100000	19900000
	RNA copies/106 cells		D-16_1	D-16_2	D-16_3	D-8_1	D-8_2	D-8_3	H+1_1	H+1_2	H+1_3	CT_1	CT_2	CT_3
		splenocytes	62400	7630	402000	12400	66.7	22900	28700000	24100000	44500000	35600000	34100000	3750000

## Sheet: Fig. 4
Fig. 4A	DPC	D-16			D-8			CT			H+1
	0	1	1	1	100	1	1	1	1	1	1	1	1
	3	1	1	1	100	1	1	1	1	1	1	1	1
	6	400	1	1	1	100	1	1	1	1	1	1	1
	9	1600	400	1600	1800	1800	1800	1400	1400	1400	1600	1600	1600
	11
	12	1600	400	1600	1800	1800	1800	1400	1400		1600	1600	1600
	13
	14								1400
	15	1600	100	1600	1800	1800	1800				1600	1600	1600
	21	1600	100	1600	400	400	400
	28	1600	100	1600	400	100	400
Fig. 4B	DPC	D-16			D-8			CT			H+1
	0	1	1	1	1	1	1	1	1	1	1	1	1
	3	1	1	1	1	1	1	1	1	1	1	1	1
	6	250	1	1	1	1	1	1	1	1	1	1	1
	9	16000	4000	4000	4000	1000	4000	1	1	1	1	1	1
	11
	12	16000	4000	16000	16000	4000	4000	1	1		1	1	1
	13
	14								1000
	15	16000	4000	16000	4000	4000	16000				4000	4000	4000
	21	16000	4000	16000	4000	4000	16000
	28	16000	16000	16000	4000	4000	4000
Fig. 4C	DPC	D-16			D-8			CT			H+1
	0	1	1	1	1	1	1	1	1	1	1	1	1
	3	1	1	1	250	1	1	1	1	1	1	1	1
	6	250	250	250	250	1	1	1	1	1	1	1	1
	9	16000	4000	16000	16000	1000	4000	1	250	1000	250	1	250
	11
	12	16000	1000	16000	16000	1000	4000	4000	4000		4000	4000	16000
	13
	14								16000
	15	16000	4000	16000	16000	4000	16000				16000	16000	16000
	21	16000	4000	16000	16000	4000	4000
	28	16000	16000	16000	16000	4000	16000
Fig. 4D	DPC	D-16			D-8			CT			H+1
	0	1	250	250	1	1	1	1	1	1	1	1	1
	3	1	1	250	250	1	250	1	1	1	1	1	1
	6	250	250	250	250	1	250	1	1	1	1	1	1
	9	16000	1000	16000	4000	250	4000	1	1	1	1	1	1
	11
	12	16000	1000	16000	16000	1000	16000	250	250		1000	250	250
	13
	14								4000
	15	16000	1000	16000	16000	1000	4000				4000	4000	16000
	21	16000	1000	16000	16000	1000	16000
	28	16000	16000	16000	16000	4000	16000
Fig. 4E	DPC	D-16			D-8			CT			H+1
	0	64000	64000	64000	64000	16000	64000	4000	16000	16000	4000	4000	1000
	3	64000	64000	64000	60000	60000	60000	4000	4000	4000	4000	250	1000
	6	64000	64000	64000	60000	60000	60000	4000	16000	16000	64000	250	4000
	9	64000	64000	64000	60000	60000	60000	1000	4000	4000	64000	4000	16000
	11
	12	64000	64000	64000	60000	60000	60000	16000	16000		64000	64000	64000
	13
	14								16000
	15	64000	64000	64000	60000	60000	60000				64000	16000	64000
	21	64000	64000	64000	60000	60000	60000
	28	64000	64000	64000	60000	60000	60000
Fig. 4F	days after infection	D-16_1	D-16_2	D-16_3		days after infection	D-8_1	D-8_2	D-8_3		days after infection	CT_1	CT_2	CT_3		days after infection	H+1_1	H+1_2	H+1_3
	0	42.5	30	75		0	73.5	30	42.5		0	18	9	8		0	26.5	22	22
	3	12	31	61.5		3	74	1	81		3	20	21	32		3	12	15	18
	6	75	13	56.5		6	69	11	88.5		6	0	24	0		6	24	38.5	0
	9	97.5	12	84.5		9	85.5	44	91.5		9	0	34	0		9	35	0	0
	12	98	53.5	94		12	86.5	83	76		11	0				11
	15	87.5	15	97		15	80.5	49	64		12		0			12	0	0	0
	21	85	17.5	87		21	77	55.5	58		14		0			13	0
	28	84	92	80		28	63	25.5	61		15					15			0
											21					21
											28					28

## Sheet: Fig. 5
Fig. 5A	CD4 IFN GP		D-16			D-8			CT			H+1
		0	0	0	0	0	0.03	0	0.01	0.01	0.01	0	0.01	0
		3	0.03	0	0.01	0	0.02	0	0	0	0	0.03	0	0.03
		6	0.03	0.01	0.1	0.09	0.02	0.08	0.01	0	0.02	0.02	0.06	0.01
		9	1.11	0.03	0.15	0.17	0.04	0.31	0.11	0.07	0	0.01	0.09	0
		12	0.02	0.02	0.04	0.24	0.01	0.04	0	0		0.04	0.04	0.01
		15	0.15	0.01	0.09	0.05	0.03	0.01		0			0	0.02
		21	0.01	0.02	0.03	0.02	0.02	0.06
		28	0.02	0.02	0.01	0.01	0.01	0
	CD4 CD154 GP		D-16			D-8			CT			H+1
		0	0.01	0	0.02	0.01	0.03	0.01	0.01	0	0	0.01	0	0
		3	0.04	0.01	0	0	0.02	0	0.01	0	0.01	0.03	0.01	0.07
		6	0.04	0.05	0.03	0	0.01	0.09	0.01	0	0	0	0.03	0
		9	0.58	0.08	0.18	0.21	0.12	0.32	0.39	0.09	0.05	0	0.22	0.14
		12	0.04	0.08	0	0.34	0.06	0.03	0	0		0	0	0.13
		15	0.13	0.03	0.17	0.08	0.1	0.04		0			0.01	0.03
		21	0	0.1	0.02	0.05	0	0.17
		28	0.19	0.15	0.07	0.02	0.08	0.03
Fig. 5B	CD4 IFN NP		D-16			D-8			CT			H+1
		0	0.04	0.01	0	0	0.03	0	0.01	0.03	0	0	0.01	0
		3	0	0.01	0	0	0.03	0.01	0	0.09	0.01	0.09	0	0.07
		6	0.01	0	0.1	0.02	0.01	0.05	0.01	0	0	0	0.01	0
		9	0.52	0.04	0.06	0.03	0.03	0.19	0	0	0	0.01	0.03	0
		12	0.01	0.02	0.05	0.04	0.01	0.03	0.01	0		0.01	0.01	0.01
		15	0.2	0.03	0.06	0.01	0.05	0.03		0			0.01	0.06
		21	0	0.02	0.02	0.03	0.03	0.01
		28	0.04	0.02	0.02	0	0.02	0
	CD4 CD154 NP		D-16			D-8			CT			H+1
		0	0.07	0.02	0	0	0.02	0	0	0	0.01	0.01	0.01	0
		3	0	0.01	0	0	0.02	0	0.02	0	0.02	0.05	0	0.08
		6	0.01	0	0.09	0	0.01	0.04	0	0	0	0	0.01	0
		9	0.7	0.08	0.05	0.06	0.04	0.18	0.14	0.02	0.12	0	0.11	0.07
		12	0.02	0.04	0.07	0.07	0.04	0.05	0	0.03		0	0	0.07
		15	0.34	0.03	0.23	0.04	0.09	0.06		0			0.02	0.04
		21	0	0.06	0.03	0.01	0	0.09
		28	0.19	0.19	0.07	0.01	0.07	0.03
Fig. 5C	CD8 IFN GP		D-16			D-8			CT			H+1
		0	0	0.01	0	0	0	0	0.01	0.03	0.01	0	0.01	0
		3	0.03	0	0.01	0.02	0	0.01	0.02	0	0	0	0.01	0.06
		6	0.03	0.02	0	0.03	0.01	0.03	0.02	0	0.02	0	0	0
		9	0.44	0.02	0.09	0.85	0.35	0.19	0.01	0	0.01	0.02	0.01	0
		12	0.01	0.02	0.17	3.92	0.1	0.11	0	0.01		0.06	0.03	0.01
		15	0.44	0.01	0.22	1.17	0.19	0.03		0			0	0
		21	0.07	0.09	0.03	0.34	0.19	0.07
		28	0.19	0.12	0.06	0.22	0.16	0.01
	CD8 CD137 GP		D-16			D-8			CT			H+1
		0	0.24	0	0	0	0	0	0.01	0.03	0.05	0	0.02	0
		3	0.05	0	0	0.04	0.01	0	0.01	0.03	0.05	0.15	0.14	0.25
		6	0.72	0.14	0	0.26	0.11	0.01	0.12	0.07	0.23	0.47	0.47	0
		9	0.73	0	0.05	0.69	0.29	0.33	0.14	0	0	0	0	0.05
		12	0.02	0	0.12	3.83	0.02	0.06	0	0		0.03	0.09	0.3
		15	0.65	0	0.51	0.61	0.09	0.01		0			0	0
		21	0	0.19	0.28	0.16	0	0
		28	0.11	0.13	0.05	0.03	0.07	0.01
Fig. 5D	CD8 IFN NP		D-16			D-8			CT			H+1
		0	0.06	0.02	0	0	0	0	0.01	0.08	0.03	0	0.01	0
		3	0.01	0	0	0.02	0.02	0.01	0	0.09	0.02	0.08	0	0.07
		6	0	0	0.03	0	0.02	0.05	0.01	0	0.02	0	0	0
		9	0.04	0.19	0.07	0.11	0.1	0.09	0	0	0.02	0	0.02	0
		12	0	0.06	0.01	0.18	0.06	0.02	0	0.01		0.01	0	0
		15	0.02	0.16	0.07	0.04	0.05	0.01		0			0	0.04
		21	0	0.06	0	0.02	0.01	0
		28	0.07	0.08	0.01	0.01	0.01	0
	CD8 CD137 NP		D-16			D-8			CT			H+1
		0		0.07	0	0	0	0	0.01	0	0.09	0	0.04	0
		3	0	0	0	0.04	0.03	0.22	0	0.01	0.18	0.37	0.13	0.41
		6	0.02	0	0.04	0.18	0.05	0	0.09	0.01	0	0.12	0	0
		9	0	0.18	0	0.06	0.18	0.37	0	0	0	0	0.03	0.06
		12	0	0.22	0	0.1	0.04	0.07	0.04	0.07		0	0.1	0.19
		15	0.1	0.15	0.96	0.04	0.09	0.05		0			0.03	0.14
		21	0	0.2	0.39	0.02	0	0
		28	0.09	0.22	0.02	0	0.02	0

## Sheet: Fig. 6
Fig. 6A, B & C	D-16_1	days	0	3	6	9	12	15	21	28		days	0	3	6	9	12	15	21	28		days	0	3	6	9	12	15	21	28
		CD4+CD134+	0.4	0.2	1.4	4.4	0.7	1.4	0.2	0.1		CD8+ GrzB+	3.6	44.8	45.3	51.4	12.2	5.1	9.7	33.4		CD8+ KI67+	9	5.7	8.3	55.5	40.2	11.1	0.6	6.5
		CD4+CD69+	0	0.1	0.3	0.1	0.1	0	0.1	0		CD8+ Perfo+	0.6	2.9	1.3	69.6	26.8	2.5	1.2	1.6		CD4+ KI67+	8.5	8.2	4	15.1	4.5	11.5	1.4	7.7
		CD4+CD279+	4.7	5.7	8.4	42.4	11.4	33.7	12.7	10.8		CD4+ GrzB+	0.6	1.9	1.9	1	0.7	1.6	2.1	0.6		NK KI67+	14.1	15.9	36.1	73.3	37	11	0.6	7.2
		CD8+CD134+	0.3	0.2	0.4	0.5	0.1	0.1	0.1	0.1		CD4+ Perfo+	0.3	0.4	0	3	0.3	0.8	0.1	0.5		NK_CD69+	0.2	1.8	0.6	0.3	0	0.2	0.6	0
		CD8+CD69+	0	0.1	0.7	0.1	0	0	0	0		NK GrzB+	71.1	74.5	66	88.4	8.4	35.3	46	28.6		CD8+ NKp80+	24.7	33.6	14.5	3.8	17.5	26.9	19	35.5
		CD8+CD279+	1.2	1.4	2.4	38.4	20.7	8.7	2.2	2.3		Nk Perfo+	4.3	5	9.2	82	40	21.2	6.5	5.9
	D-16_2	days	0	3	6	9	12	15	21	28		days	0	3	6	9	12	15	21	28		days	0	3	6	9	12	15	21	28
		CD4+CD134+	0.5	0.3	0.2	0.4	0.1	0.3	0.2	0.1		CD8+ GrzB+	6	11.9	16.3	18.4	24.2	8.4	34.6	47.4		CD8+ KI67+	3.6	3.4	4.8	22.1	12.9	5.3	1.5	12.4
		CD4+CD69+	0.1	0.1	0	0.1	0	0	0.2	0		CD8+ Perfo+	0.4	0.5	0.3	16	4.1	0.4	1.7	0.5		CD4+ KI67+	5.5	6.3	6.4	8.8	4.5	5.7	1	5.9
		CD4+CD279+	3.9	3.4	4	8	6.4	10.3	5.6	7.9		CD4+ GrzB+	0.6	1.4	2.7	1.1	1.5	0.8	0.6	0.3		NK KI67+	5.4	5.4	15.1	38.2	5.2	5.5	1.4	13.7
		CD8+CD134+	0.4	0.4	0.3	0.4	0	0.1	0.5	0.1		CD4+ Perfo+	0.1	0	0	0.9	0.4	0.3	0.2	0.1		NK_CD69+	0.3	0.5	1.6	0.5	0.6	0.7	4.3	0
		CD8+CD69+	0.1	0.1	0.1	0	0	0	0.1	0		NK GrzB+	67.9	72.5	73.4	79.5	24	45.5	56.6	37.1		CD8+ NKp80+	9.8	14.7	17.1	22.5	23.5	26.8	29.6	42
		CD8+CD279+	2.6	2.1	2.5	3	2.5	2.7	1.4	1.2		Nk Perfo+	4.1	2.3	7.5	16.4	18.2	8.6	4.4	3
	D-16_3	days	0	3	6	9	12	15	21	28		days	0	3	6	9	12	15	21	28		days	0	3	6	9	12	15	21	28
		CD4+CD134+	0.2	0.1	0.8	4.1	0.3	0.8	0.2	0.2		CD8+ GrzB+	24	48.4	69	31.1	35.3	33.2	12.9	42		CD8+ KI67+	6.2	5.9	8.1	23.9	31.5	18.1	1	10.1
		CD4+CD69+	0.1	0.2	0.6	0.3	0	0	0.2	0.1		CD8+ Perfo+	2.8	0.7	5.6	18.9	31.2	13.7	4.1	2.5		CD4+ KI67+	6.9	8.2	4.5	11.5	2.3	7	1.3	8.1
		CD4+CD279+	4.4	5.6	8.4	28.5	8.2	21.7	14.9	13.6		CD4+ GrzB+	2	7.9	10.6	1.5	0.6	2.2	0.9	1		NK KI67+	6.3	6	28.4	56.4	36	33.5	0.8	9.9
		CD8+CD134+	0.1	0.1	0.3	0.7	0.1	0.1	0.3	0.2		CD4+ Perfo+	0.2	0.2	0.2	0.4	0.8	0.4	0.1	0.3		NK_CD69+	0.2	0.8	1.6	0.9	0	0.1	0.3	0.1
		CD8+CD69+	0.1	0.2	1	0.1	0	0	0	0		NK GrzB+	68.1	88.8	94.9	79.9	15.6	43.4	46.8	46.2		CD8+ NKp80+	17	22.5	19.1	5.5	13.1	23.6	19.2	19.1
		CD8+CD279+	2.9	2.6	2.1	16	17.5	4.1	1.6	1.3		Nk Perfo+	7.7	7.8	35.3	35.2	40.9	24.4	18.3	7
	D-8_1	days	0	3	6	9	12	15	21	28		days	0	3	6	9	12	15	21	28		days	0	3	6	9	12	15	21	28
		CD4+CD134+	0.3	0.2	0.7	0.5	0.1	0.2	0.2	0.2		CD8+ GrzB+	4	16.9	30.2	26	13.1	7.3	2.8	5.2		CD8+ KI67+	4.5	6.4	6.3	38.6	42.3	17	1.2	1.7
		CD4+CD69+	0.1	0.1	0.1	0.1	0	0	0.1	0.1		CD8+ Perfo+	0	0.2	0.6	34.2	19.2	0.5	0.1	0.3		CD4+ KI67+	4.3	3.8	3.1	7.6	4.1	5.6	2.6	4.1
		CD4+CD279+	5.2	3.2	6.5	17.4	6.5	11	7.2	8.1		CD4+ GrzB+	0.3	1.3	2.4	0.3	0.5	2.7	1	0.3		NK KI67+	1.6	1.4	20	49	31	11.2	0.6	1.3
		CD8+CD134+	0.5	0.2	0.3	0.3	0.1	0.1	0.2	0.2		CD4+ Perfo+	0.1	0.1	0.1	0.3	0.7	0.1	0.1	0.1		NK_CD69+	0.1	1	4.6	0.3	0	0.1	0.3	0.1
		CD8+CD69+	0.1	0	0.2	0	0	0	0	0		NK GrzB+	70	63.7	82.7	90.6	5.4	57.9	65.2	51.5		CD8+ NKp80+	15.5	19.5	18.5	30.5	61.4	47.7	33.2	22.2
		CD8+CD279+	2.1	1.5	2.2	8.4	3.8	2	1.6	1.3		Nk Perfo+	1.3	1	11.8	71.1	30.1	7.7	3.2	6
	D-8_2	days	0	3	6	9	12	15	21	28		days	0	3	6	9	12	15	21	28		days	0	3	6	9	12	15	21	28
		CD4+CD134+	0.4	0.1	0.2	0.4	0	0.2	0.1	0.2		CD8+ GrzB+	16.2	32.2	41.1	17.3	30.8	13.6	3.7	25.8		CD8+ KI67+	13	7.9	6	28.5	22.9	8.9	0.6	2.7
		CD4+CD69+	0.1	0.1	0.1	0.1	0	0	0.1	0		CD8+ Perfo+	1.3	0.5	1.2	26.8	5.9	1.3	0.9	1.5		CD4+ KI67+	13.2	5.1	4.4	6.5	4.7	8.4	1.7	5.5
		CD4+CD279+	8.5	2.9	3.5	10	5.8	10.1	6.7	6.8		CD4+ GrzB+	1.7	1	1.7	0.1	0.3	1.5	0.6	0.6		NK KI67+	13.9	6.7	5.7	23.3	15	6.4	0.6	3.4
		CD8+CD134+	0.2	0.1	0.1	0.3	0.1	0.1	0.2	0.1		CD4+ Perfo+	0.1	0.2	0.1	0.2	0.2	0.2	0.1	0.1		NK_CD69+	0.5	0.4	2.7	1.1	0.4	0.5	1.1	0.1
		CD8+CD69+	0.1	0	0.1	0.1	0.1	0	0	0		NK GrzB+	51.6	78.2	70.1	81.4	22.3	62.6	48.9	19.5		CD8+ NKp80+	4.3	16.8	18.8	27.1	34.5	28.6	20.4	15.5
		CD8+CD279+	4	2.3	3.1	3.6	3.1	3	3.1	3.6		Nk Perfo+	10.5	9.1	37.3	53.5	20.5	17.2	15	5.6
	D-8_3	days	0	3	6	9	12	15	21	28		days	0	3	6	9	12	15	21	28		days	0	3	6	9	12	15	21	28
		CD4+CD134+	0.3	0.1	2	0.4	0.2	0.1	0.2	0.1		CD8+ GrzB+	13.3	21.8	27.7	26.3	19.4	28.5	23.9	24.5		CD8+ KI67+	7	4.7	11	64.2	17.8	9.8	1.2	2.5
		CD4+CD69+	0.1	0.1	0.1	0	0	0	0.1	0		CD8+ Perfo+	2.4	0.8	1.6	83.2	9.4	1.7	1.3	1.9		CD4+ KI67+	10.2	8.4	8.9	18.8	4.7	10.6	3.4	5.1
		CD4+CD279+	7.7	5.4	14.4	28.7	8.3	12.5	11.6	6.9		CD4+ GrzB+	0.5	0.1	4.2	0.3	0	0.4	0.3	0.7		NK KI67+	16.8	7.3	44.4	70.2	18.8	14	3.4	3.6
		CD8+CD134+	0.2	0.1	0.6	0.1	0.1	0	0.1	0.1		CD4+ Perfo+	0.1	0.1	0.1	3	0.3	0.1	0.1	0.2		NK_CD69+	0.1	0.6	0.7	0	0	0.2	0	0
		CD8+CD69+	0.1	0.1	0.1	0	0	0	0	0		NK GrzB+	60.9	66.7	82.3	76.6	3.5	41.1	18.8	22.6		CD8+ NKp80+	7.2	14.5	13.5	45.7	40.1	28.8	16.1	11.4
		CD8+CD279+	3.3	1.9	3.4	7.9	5	3.2	3.3	1.8		Nk Perfo+	8.4	16.7	45.9	82	10.9	7.9	5.6	10.3
	H+1_1	days	0	3	6	9	12					days	0	3	6	9	12					days	0	3	6	9	12
		CD4+CD134+	0.4	0.4	0.3	3.1	0.8					CD8+ GrzB+	1.6	29.7	33.8	54	26.8					CD8+ KI67+	3.6	3.9	8.2	27.3	20.3
		CD4+CD69+	0.1	0.1	0.9	1	0.1					CD8+ Perfo+	0.9	1.4	5.2	24.9	22					CD4+ KI67+	5.2	7.2	2.8	16	5.2
		CD4+CD279+	3.8	5.4	5.7	35.7	10.1					CD4+ GrzB+	0	5.6	4	22.1	0.7					NK KI67+	6.6	5.3	26.2	57.5	48
		CD8+CD134+	0.4	0.5	0.2	1.4	0.4					CD4+ Perfo+	1	0.4	0.4	3.7	0.5					NK_CD69+	0.1	3.7	13.5	8.1	2.1
		CD8+CD69+	0	0.5	3	1.7	0.6					NK GrzB+	32.8	69.1	73.5	93.9	18.8					CD8+ NKp80+	17.7	26.5	23.1	12.3	12.4
		CD8+CD279+	1.5	1.8	2.6	13.2	25.5					Nk Perfo+	7.9	20.9	50.4	67.1	46.8
	H+1_2	days	0	3	6	9	12	15				days	0	3	6	9	12	15				days	0	3	6	9	12	15
		CD4+CD134+	0.2	0	0.2	4.8	0.4	1.8				CD8+ GrzB+	14.6	29.8	55.2	25.8	16.2	18.2				CD8+ KI67+	6	5.6	4	16.8	11.5	15.1
		CD4+CD69+	0.2	0.2	0.9	0.8	0.1	0.3				CD8+ Perfo+	1.5	0.8	3	19.4	15.1	10.8				CD4+ KI67+	9.2	7.6	3.4	9	2	5.1
		CD4+CD279+	4.7	3.6	6	28.1	6.8	15.2				CD4+ GrzB+	1	2.3	4.1	1.6	0.2	0.8				NK KI67+	7.8	9.8	12	45.3	35.3	48.8
		CD8+CD134+	0.4	0.1	0.1	3.3	0.3	0.5				CD4+ Perfo+	0.2	0.1	0.2	0.4	0.2	0.2				NK_CD69+	0.2	2.3	8.2	5.6	4.1	1.7
		CD8+CD69+	0.1	0.2	1.3	0.8	0.6	0.5				NK GrzB+	63.8	82.6	81.4	82.3	48	67.1				CD8+ NKp80+	15.7	26.3	21.3	7.6	6.2	4.5
		CD8+CD279+	3.2	1.4	1.9	14.8	13.9	11.4				Nk Perfo+	3	4.9	29.1	55.3	46.6	40.4
	H+1_3	days	0	3	6	9	12	15				days	0	3	6	9	12	15				days	0	3	6	9	12	15
		CD4+CD134+	0.1	0.1	0.3	1.1	0.1	1.8				CD8+ GrzB+	8.5	8.9	25.1	7.7	4.8	14				CD8+ KI67+	2.5	7.7	3.6	4.7	3.9	13.6
		CD4+CD69+	0.1	0.2	1	0.3	0.1	0.2				CD8+ Perfo+	0.2	2.4	2.6	5.7	3.1	5.5				CD4+ KI67+	4.2	7.6	1.5	2.3	1	4.3
		CD4+CD279+	2.5	4	3.6	15.2	2.7	14.8				CD4+ GrzB+	0.6	0.4	1.8	0.8	0.7	0.3				NK KI67+	3.4	6.6	10	40.5	9.9	31.3
		CD8+CD134+	0.2	0.2	0.4	1.6	0.2	0.9				CD4+ Perfo+	0.1	0.9	0.3	0.3	0.2	0.5				NK_CD69+	0.1	4.6	24	5.9	7.2	1.4
		CD8+CD69+	0.1	0.2	4.2	0.7	0.4	0.2				NK GrzB+	19.5	53.7	72.5	59.5	7.3	56.6				CD8+ NKp80+	5.2	7	11.2	3.7	1.5	2.6
		CD8+CD279+	5	4.6	4.7	11.6	4.8	10.1				Nk Perfo+	0.2	7.5	20.8	27.5	8.6	33.8
	CT_1	days	0	3	6	9	11					days	0	3	6	9	11					days	0	3	6	9	11
		CD4+CD134+	0.2	0.1	0.5	2.7	0.3					CD8+ GrzB+	3.1	24	20.4	15.8	10.3					CD8+ KI67+	3.6	5.3	5.7	11.2	9.3
		CD4+CD69+	0	0	0.3	0.1	0.1					CD8+ Perfo+	2.3	1.6	1	11.7	10.1					CD4+ KI67+	4.4	5.6	1.9	6.1	2.3
		CD4+CD279+	1.5	1.6	2.3	41.6	2.2					CD4+ GrzB+	2.2	1.1	2.6	1.4	0.6					NK KI67+	10.1	6	26	49.6	35.3
		CD8+CD134+	0.2	0.2	0.5	2.1	0.5					CD4+ Perfo+	0.6	0.2	0.1	0.8	0.4					NK_CD69+	0.1	0.2	3.2	1.1	0.1
		CD8+CD69+	0	0.1	0.7	0.1	0.2					NK GrzB+	76.4	71.2	69.9	76.5	56.9					CD8+ NKp80+	15	11.1	9.7	4.9	91.6
		CD8+CD279+	1.5	1.8	3.1	21.1	4.2					Nk Perfo+	38.7	5.1	11.1	41.5	39.8
	CT_2	days	0	3	6	9	12	14				days	0	3	6	9	12	14				days	0	3	6	9	12	14
		CD4+CD134+	0.2	0.1	0.1	5.1	0.6	0.7				CD8+ GrzB+	42.2	55.4	60.5	44.1	32.4	34.7				CD8+ KI67+	13.6	18.1	17.1	20.1	23.4	37.1
		CD4+CD69+	0.2	0.1	0.5	0.7	0.2	0.1				CD8+ Perfo+	1.9	3.6	4.3	46.6	38.9	28.5				CD4+ KI67+	7	6.7	3.9	4.6	2.3	3.5
		CD4+CD279+	4.4	3.7	3.4	28.6	10.6	7.2				CD4+ GrzB+	3.5	5.6	4.6	2.8	2.1	0.9				NK KI67+	22.2	24.5	19.1	51.4	37.3	43.2
		CD8+CD134+	0.2	0.1	0.1	2.3	0.2	0.4				CD4+ Perfo+	0.3	0.4	0.4	2.3	1.8	0.6				NK_CD69+	0.3	0.7	8.1	6.3	1.6	0.6
		CD8+CD69+	0.2	0.1	1.2	0.5	0.3	0.1				NK GrzB+	85.3	89.4	84	82.8	39.1	53				CD8+ NKp80+	4.5	4.2	9.9	4.7	2.8	1.8
		CD8+CD279+	2	1.4	1.6	10.3	13.7	14.7				Nk Perfo+	15.6	21.4	44.3	70.3	47.4	48.7
	CT_3	days	0	3	6	9						days	0	3	6	9						days	0	3	6	9
		CD4+CD134+	0.3	0.1	0.4	2.5						CD8+ GrzB+	4.9	10.2	20.9	14.8						CD8+ KI67+	4.1	5.5	11.6	19.8
		CD4+CD69+	0	0.1	0.3	0.5						CD8+ Perfo+	1.4	5.3	3.6	13.8						CD4+ KI67+	5.6	8.2	4.1	12.6
		CD4+CD279+	3.4	3.8	4.3	36.3						CD4+ GrzB+	0.2	0.5	1	1.8						NK KI67+	5.8	9.9	22.6	68.4
		CD8+CD134+	0.2	0.1	0.2	1.6						CD4+ Perfo+	1.9	1.9	0.2	0.2						NK_CD69+	0.1	4.8	16.1	2.3
		CD8+CD69+	0.1	0.2	2.4	0.6						NK GrzB+	63.2	76	51.8	86.5						CD8+ NKp80+	6.1	12	15.3	3.7
		CD8+CD279+	4.8	5.3	8.8	27.6						Nk Perfo+	6.9	22.3	26.9	62.4
Fig.6D	D-16_1	days	0	3	6	9	12	15	21	28
		CD8+CD45RA+CD28+CD27+	33.9	26.8	36	11.2	11.2	15.1	14.5	22.2
		CD8+CD45RA+CD28+CD27-	2.7	5.5	5.1	1.5	0.7	1.4	1.5	2.7
		CD8+CD45RA+CD28-CD27+	20.1	12.5	16.4	4.5	4	4.9	6.4	6.1
		CD8+CD45RA+CD28-CD27-	8.4	11.1	13.6	2.8	4.1	4.5	8.6	6
		CD8+CD45RA-CD28+CD27+	9.8	8.2	5.6	23.9	12.7	12.1	9.3	10.2
		CD8+CD45RA-CD28+CD27-	4	8.9	6.1	9.5	4.7	4.1	4.1	4.3
		CD8+CD45RA-CD28-CD27+	11.3	9.6	7.1	23	24.2	31.3	21.9	22.5
		CD8+CD45RA-CD28-CD27-	9.9	17.3	10.2	23.5	38.4	26.6	33.6	26
		CD4+CD45RA+CD28+CD27+	56.6	46.3	55.3	56.4	70.3	52.3	52.1	50.1
		CD4+CD45RA+CD28+CD27-	0.8	2	5.1	4.7	1.1	0.8	1.1	1.4
		CD4+CD45RA+CD28-CD27+	0.5	0.4	1.1	0.4	0.4	0.6	0.4	0.3
		CD4+CD45RA+CD28-CD27-	0.2	0.3	0.6	0.6	0.4	0.4	0.5	0.2
		CD4+CD45RA-CD28+CD27+	34.3	34.1	22.2	21.8	22.2	31.3	31	33.9
		CD4+CD45RA-CD28+CD27-	5.3	13.5	12.7	15	4.3	10.7	9.4	9.1
		CD4+CD45RA-CD28-CD27+	2	2.1	1.9	0.5	0.9	3.2	3.7	3
		CD4+CD45RA-CD28-CD27-	0.5	1.3	1.3	0.7	0.5	0.8	1.9	2
	D-16_2	days	0	3	6	9	12	15	21	28
		CD8+CD45RA+CD28+CD27+	60.5	41.9	44.5	28.2	33.5	31.3	30.8	15.6
		CD8+CD45RA+CD28+CD27-	6.3	16	9.2	9.8	11.4	8.3	11.4	6.4
		CD8+CD45RA+CD28-CD27+	11.6	6.5	10.9	9.5	7.9	8.1	3.4	3
		CD8+CD45RA+CD28-CD27-	3.5	3.6	5.5	5.6	5.2	4.4	4.5	6
		CD8+CD45RA-CD28+CD27+	6.6	10	9.8	12.2	7.9	10.4	10.3	5.5
		CD8+CD45RA-CD28+CD27-	3.6	9.5	8.1	11.4	7.8	7.3	7.7	4.6
		CD8+CD45RA-CD28-CD27+	3.6	5.1	4.5	6.9	6.4	10.8	8.2	9.7
		CD8+CD45RA-CD28-CD27-	4.2	7.4	7.6	16.5	19.9	19.4	23.9	49.3
		CD4+CD45RA+CD28+CD27+	69.2	53.6	48.8	54.1	55.3	50.6	59.9	60.9
		CD4+CD45RA+CD28+CD27-	0.8	0.7	0.7	1.4	0.7	0.7	0.8	1.1
		CD4+CD45RA+CD28-CD27+	0.9	0.5	1.2	1	0.6	1.3	0.9	0.5
		CD4+CD45RA+CD28-CD27-	0.1	0.2	0.4	0.6	0.4	0.4	0.3	0.4
		CD4+CD45RA-CD28+CD27+	26	39.7	42	37	37.6	40.7	35.5	32.3
		CD4+CD45RA-CD28+CD27-	2.3	4.5	5.3	4.8	4.1	3.9	3.6	3.7
		CD4+CD45RA-CD28-CD27+	0.6	0.7	1.5	0.9	0.9	2	1.5	0.7
		CD4+CD45RA-CD28-CD27-	0.2	0.1	0.2	0.4	0.4	0.4	0.3	0.3
	D-16_3	days	0	3	6	9	12	15	21	28
		CD8+CD45RA+CD28+CD27+	33.7	19.8	21.6	49.8	23.2	18.9	16.7	25.8
		CD8+CD45RA+CD28+CD27-	2.7	7.1	5.6	3.5	0.7	1.8	2.2	3.3
		CD8+CD45RA+CD28-CD27+	27.1	19	23.7	12.3	10.1	10.2	10.9	10.5
		CD8+CD45RA+CD28-CD27-	11.6	22.2	28.1	10.4	8	10.1	11.2	8.5
		CD8+CD45RA-CD28+CD27+	7.8	6	3.8	11.1	8.6	8	7.1	5.6
		CD8+CD45RA-CD28+CD27-	4.7	7.6	4.7	4.4	2	3.3	4.7	4.8
		CD8+CD45RA-CD28-CD27+	5.9	4.4	3.1	4.4	21.6	19.3	15.9	14.9
		CD8+CD45RA-CD28-CD27-	6.6	14	9.3	4.1	25.7	28.5	31.3	26.7
		CD4+CD45RA+CD28+CD27+	53	18.6	34.8	70.8	72.6	51.6	47.2	46.7
		CD4+CD45RA+CD28+CD27-	0.9	2	8.1	4.4	1	1.3	0.8	1.7
		CD4+CD45RA+CD28-CD27+	2.2	1.6	3.8	0.8	1.2	2.5	1.3	0.8
		CD4+CD45RA+CD28-CD27-	1.1	3.8	6.3	1.1	1.3	2.6	1.7	0.9
		CD4+CD45RA-CD28+CD27+	35.5	48.8	22.5	13.8	18.7	31.9	36.6	37
		CD4+CD45RA-CD28+CD27-	6.4	21.7	21.8	8.9	4.5	7.2	8.6	10.3
		CD4+CD45RA-CD28-CD27+	0.7	1.8	1.5	0.1	0.4	1.7	2.2	1.5
		CD4+CD45RA-CD28-CD27-	0.4	1.8	1.3	0.2	0.4	1.2	1.6	1.2
	D-8_1	days	0	3	6	9	12	15	21	28
		CD8+CD45RA+CD28+CD27+	54.9	47.4	43.9	16.9	9.6	19.2	20.8	37.9
		CD8+CD45RA+CD28+CD27-	5.8	13.6	13	0.6	2	2.7	3.3	13.4
		CD8+CD45RA+CD28-CD27+	5.6	3.1	5.4	6.3	1	2.6	2.6	2.6
		CD8+CD45RA+CD28-CD27-	2.7	2.9	7.7	2.2	1.4	1.5	2.3	3.1
		CD8+CD45RA-CD28+CD27+	9.4	5.5	4.6	20.3	5.1	6.9	7.3	6.8
		CD8+CD45RA-CD28+CD27-	5.6	6.2	7.3	7.3	4	3.5	6.2	5.5
		CD8+CD45RA-CD28-CD27+	7.1	6.2	4.1	17.2	15.8	26	13.3	9.5
		CD8+CD45RA-CD28-CD27-	8.9	15	14	29.3	61	37.6	44.1	21.2
		CD4+CD45RA+CD28+CD27+	60.2	44.5	55.9	52.4	62.6	56.4	54.3	53.1
		CD4+CD45RA+CD28+CD27-	0.4	0.5	4.3	0.2	0.6	0.6	0.6	1.3
		CD4+CD45RA+CD28-CD27+	0.2	0.2	0.4	3.1	0.4	1.6	0.6	0.4
		CD4+CD45RA+CD28-CD27-	0.2	0.3	0.4	0.3	0.4	0.5	0.5	0.2
		CD4+CD45RA-CD28+CD27+	36.3	50.4	29.6	36.8	32.3	36.1	39.1	40.5
		CD4+CD45RA-CD28+CD27-	2.3	3.3	8.9	3.2	2.2	1.6	2.4	2.7
		CD4+CD45RA-CD28-CD27+	0.3	0.7	0.4	3.4	1	3	2.1	1.4
		CD4+CD45RA-CD28-CD27-	0.1	0.2	0.2	0.7	0.5	0.3	0.4	0.3
	D-8_2	days	0	3	6	9	12	15	21	28
		CD8+CD45RA+CD28+CD27+	44.2	27.5	33.2	18.1	19	20.8	18.9	30.2
		CD8+CD45RA+CD28+CD27-	5.5	9.2	8.4	5.3	8	7.3	8	16.6
		CD8+CD45RA+CD28-CD27+	20.8	22.1	17.4	17.3	10.1	13.5	9.5	9.9
		CD8+CD45RA+CD28-CD27-	8.6	15.4	17	15.3	14.9	10.4	15.7	9.3
		CD8+CD45RA-CD28+CD27+	9.8	5.6	5.1	4.8	3.9	4.8	4.2	5.8
		CD8+CD45RA-CD28+CD27-	5.4	3.9	5.1	3.6	2.9	4.1	4.6	5.1
		CD8+CD45RA-CD28-CD27+	2.6	7	4.5	9.1	7.8	11.6	6.1	5.6
		CD8+CD45RA-CD28-CD27-	3.2	9.5	9.3	26.6	33.4	27.6	33.1	17.5
		CD4+CD45RA+CD28+CD27+	57.7	57.3	58.1	63.2	66.3	58.4	66.6	63.3
		CD4+CD45RA+CD28+CD27-	1.6	1.6	2.1	1.9	1.7	1.6	2.2	2.2
		CD4+CD45RA+CD28-CD27+	0.5	0.6	1.1	1.1	0.3	0.5	0.5	0.3
		CD4+CD45RA+CD28-CD27-	0.2	0.5	0.8	0.8	0.6	0.4	0.7	0.2
		CD4+CD45RA-CD28+CD27+	32.2	33.6	27.9	25.4	25.4	31.2	23.4	28.7
		CD4+CD45RA-CD28+CD27-	7	4.6	7.8	5.6	4.7	5.7	4.7	3.9
		CD4+CD45RA-CD28-CD27+	0.6	1.3	1.5	1.2	0.6	1.4	1.1	1
		CD4+CD45RA-CD28-CD27-	0.2	0.4	0.8	0.8	0.3	0.6	0.9	0.4
	D-8_3	days	0	3	6	9	12	15	21	28
		CD8+CD45RA+CD28+CD27+	49	34.1	47.6	4.2	13.9	18.6	30.3	38.9
		CD8+CD45RA+CD28+CD27-	7.7	17.6	6.3	1.4	5.7	5.3	9.9	16.6
		CD8+CD45RA+CD28-CD27+	12.3	7.1	9.1	1.8	2.7	5.4	4.1	5.6
		CD8+CD45RA+CD28-CD27-	6	7.3	8.1	3.6	4.8	4.7	6.6	5.9
		CD8+CD45RA-CD28+CD27+	9.8	8.1	6.2	6.1	3.9	5.9	7.8	8.5
		CD8+CD45RA-CD28+CD27-	5.3	10	8.4	7.1	2.9	3.2	7.1	6.8
		CD8+CD45RA-CD28-CD27+	4.4	5.9	4.2	7.5	10.3	17.6	7	5.3
		CD8+CD45RA-CD28-CD27-	5.5	10	10.1	68.4	55.9	39.3	27.1	12.3
		CD4+CD45RA+CD28+CD27+	51.6	37.8	46.4	36.7	56	49.6	51.4	55.8
		CD4+CD45RA+CD28+CD27-	0.9	2	3.9	1.2	1.4	1	1.1	1.7
		CD4+CD45RA+CD28-CD27+	0.3	0.1	0.4	0.5	0.2	1	0.3	0.2
		CD4+CD45RA+CD28-CD27-	0.3	0.2	0.4	0.6	0.3	0.3	0.2	0.2
		CD4+CD45RA-CD28+CD27+	38.7	46.2	32.4	41.3	33.6	38.3	39.5	35.6
		CD4+CD45RA-CD28+CD27-	7.6	12.6	15.3	8	4.6	5.5	5.7	5.5
		CD4+CD45RA-CD28-CD27+	0.5	0.6	0.7	5.1	2	3.2	1.2	0.5
		CD4+CD45RA-CD28-CD27-	0.7	0.5	0.6	6.7	1.8	1.1	0.6	0.3
	H+1_1	days	0	3	6	9	12
		CD8+CD45RA+CD28+CD27+	48.1	37.7	36.2	40.3	44.8
		CD8+CD45RA+CD28+CD27-	2.5	3.8	5.7	3.8	1.9
		CD8+CD45RA+CD28-CD27+	17.8	15.4	14.7	20.3	11.6
		CD8+CD45RA+CD28-CD27-	5.6	6	12.5	8.6	3.6
		CD8+CD45RA-CD28+CD27+	8.4	7.5	5.2	7.9	13
		CD8+CD45RA-CD28+CD27-	5.2	10.2	10.4	6.8	4.4
		CD8+CD45RA-CD28-CD27+	8.2	9.5	5.5	5.3	11.6
		CD8+CD45RA-CD28-CD27-	4.2	9.8	9.9	6.9	9
		CD4+CD45RA+CD28+CD27+	50.4	28.7	50.6	53.9	76.4
		CD4+CD45RA+CD28+CD27-	0.3	0.6	4.8	3.3	1.8
		CD4+CD45RA+CD28-CD27+	1.5	1.6	1.4	3.5	1.4
		CD4+CD45RA+CD28-CD27-	0.8	2.1	3.2	2.2	0.4
		CD4+CD45RA-CD28+CD27+	43	54.6	24.7	24.7	15.9
		CD4+CD45RA-CD28+CD27-	3.4	9.8	14.2	11.4	3.8
		CD4+CD45RA-CD28-CD27+	0.6	2.2	0.8	0.6	0.2
		CD4+CD45RA-CD28-CD27-	0.1	0.4	0.3	0.4	0.1
	H+1_2	days	0	3	6	9	12	15
		CD8+CD45RA+CD28+CD27+	49.3	30.8	26.6	45.5	60.1	65.5
		CD8+CD45RA+CD28+CD27-	8.7	10.9	12.9	8.5	7.3	2
		CD8+CD45RA+CD28-CD27+	14.1	18.7	11.8	14.4	9	9.9
		CD8+CD45RA+CD28-CD27-	6.8	16.5	29.6	14.7	6.1	2.6
		CD8+CD45RA-CD28+CD27+	9.5	6.2	2.6	6.8	9	8.6
		CD8+CD45RA-CD28+CD27-	6.8	8.9	9.7	5.7	2.6	1.9
		CD8+CD45RA-CD28-CD27+	2.9	3.5	1.4	1.5	3.5	5.9
		CD8+CD45RA-CD28-CD27-	1.8	4.4	5.3	3	2	3.6
		CD4+CD45RA+CD28+CD27+	59.6	52.3	46.3	61.1	79.1	81.1
		CD4+CD45RA+CD28+CD27-	1.9	3.6	12.3	11.2	8.2	4.6
		CD4+CD45RA+CD28-CD27+	0.4	1	0.7	1	0.4	1.1
		CD4+CD45RA+CD28-CD27-	0.1	1.1	2.6	0.8	0.4	0.2
		CD4+CD45RA-CD28+CD27+	32.1	32	18.4	15.5	7.8	8.9
		CD4+CD45RA-CD28+CD27-	5.6	9.3	18.7	10.3	4.2	3.6
		CD4+CD45RA-CD28-CD27+	0.2	0.5	0.5	0.1	0	0.3
		CD4+CD45RA-CD28-CD27-	0.1	0.2	0.4	0.1	0	0.2
	H+1_3	days	0	3	6	9	12	15
		CD8+CD45RA+CD28+CD27+	52.2	33.7	47.3	56.7	69.2	60.1
		CD8+CD45RA+CD28+CD27-	6.4	11.1	6.9	4.8	4	1.3
		CD8+CD45RA+CD28-CD27+	17.4	12.4	17.8	17.8	15.7	14.6
		CD8+CD45RA+CD28-CD27-	4.2	7.8	11	5.6	3.1	2
		CD8+CD45RA-CD28+CD27+	9	10.4	4.2	6.2	3.3	8.1
		CD8+CD45RA-CD28+CD27-	5.1	13.4	5	3.1	1.3	2.1
		CD8+CD45RA-CD28-CD27+	4.1	5.7	4.3	3.1	2.1	7.5
		CD8+CD45RA-CD28-CD27-	1.8	5.5	3.5	2.6	1.4	4.4
		CD4+CD45RA+CD28+CD27+	67.5	38.7	62.6	65.7	87.6	80
		CD4+CD45RA+CD28+CD27-	0.9	9.5	9.4	6.1	2.1	1.5
		CD4+CD45RA+CD28-CD27+	0.4	1.2	1.4	5.5	2.2	4.3
		CD4+CD45RA+CD28-CD27-	0.2	0.4	1.7	0.7	0.2	0.2
		CD4+CD45RA-CD28+CD27+	26.8	43.1	14.4	13.6	6.4	9.6
		CD4+CD45RA-CD28+CD27-	3.8	13.7	9.3	5.8	1.4	2.5
		CD4+CD45RA-CD28-CD27+	0.3	1.8	0.9	1.6	0.1	1.3
		CD4+CD45RA-CD28-CD27-	0.1	5.3	0.3	1	0	0.6
	CT_1	days	0	3	6	9	12
		CD8+CD45RA+CD28+CD27+	58.4	37.8	50.4	48.5	74.8
		CD8+CD45RA+CD28+CD27-	6.4	13.1	10.8	9.9	7.4
		CD8+CD45RA+CD28-CD27+	12.4	9.5	14.7	8.3	5.2
		CD8+CD45RA+CD28-CD27-	9.7	18.6	15.1	8.4	2.6
		CD8+CD45RA-CD28+CD27+	4.6	3.9	1.5	9.7	4.4
		CD8+CD45RA-CD28+CD27-	4.1	9.1	4.7	6.2	2.5
		CD8+CD45RA-CD28-CD27+	1.9	2	0.7	2.9	1.4
		CD8+CD45RA-CD28-CD27-	2.4	6	2.2	6.2	1.7
		CD4+CD45RA+CD28+CD27+	75.6	57.7	68.5	66.5	87.8
		CD4+CD45RA+CD28+CD27-	0.8	1.7	6.7	6.7	2.6
		CD4+CD45RA+CD28-CD27+	0.4	0.2	2	0.4	0.5
		CD4+CD45RA+CD28-CD27-	0.3	0.4	0.8	0.4	0.1
		CD4+CD45RA-CD28+CD27+	20.8	32.1	12.2	16.4	7.3
		CD4+CD45RA-CD28+CD27-	1.9	6.9	8	8.7	1.3
		CD4+CD45RA-CD28-CD27+	0.2	0.6	1.2	0.3	0.3
		CD4+CD45RA-CD28-CD27-	0.1	0.5	0.7	0.6	0.1
	CT_2	days	0	3	6	9	12	15
		CD8+CD45RA+CD28+CD27+	31.6	19.8	18.3	28.9	36.4	28.1
		CD8+CD45RA+CD28+CD27-	2.7	5.2	5.2	3.8	3.1	1.7
		CD8+CD45RA+CD28-CD27+	22.8	15.8	13.9	16.3	16.9	2.9
		CD8+CD45RA+CD28-CD27-	10.9	15.2	25.7	18	11.6	1.3
		CD8+CD45RA-CD28+CD27+	7.9	5	2.6	6.2	10.2	35
		CD8+CD45RA-CD28+CD27-	4.9	6	5.1	3.6	2.9	8.2
		CD8+CD45RA-CD28-CD27+	6	5.3	3.1	4.9	7.7	11.7
		CD8+CD45RA-CD28-CD27-	13.3	27.8	26.2	18.4	11.2	11.2
		CD4+CD45RA+CD28+CD27+	55.3	23.6	58	67.1	82.3	79.3
		CD4+CD45RA+CD28+CD27-	1.2	0.7	8	7	1.5	1.4
		CD4+CD45RA+CD28-CD27+	0.8	0.6	0.8	1.1	1	0.2
		CD4+CD45RA+CD28-CD27-	0.8	1.1	2.2	1.8	1.2	0.2
		CD4+CD45RA-CD28+CD27+	35.7	63.3	19.7	16.6	11.4	15.9
		CD4+CD45RA-CD28+CD27-	5	7.1	8	5	2	3
		CD4+CD45RA-CD28-CD27+	0.7	1.9	2.1	0.7	0.2	0.1
		CD4+CD45RA-CD28-CD27-	0.6	1.6	1.3	0.8	0.3	0.1
	CT_3	days	0	3	6	9
		CD8+CD45RA+CD28+CD27+	56.3	42.7	46.8	46.9
		CD8+CD45RA+CD28+CD27-	5	10.9	5	1.6
		CD8+CD45RA+CD28-CD27+	16.6	10.4	15.9	11.8
		CD8+CD45RA+CD28-CD27-	2.1	3.9	7.3	1.8
		CD8+CD45RA-CD28+CD27+	10.4	11.6	8	26.1
		CD8+CD45RA-CD28+CD27-	6	13.8	10.7	4.6
		CD8+CD45RA-CD28-CD27+	2.1	2.8	2.4	5.1
		CD8+CD45RA-CD28-CD27-	1.5	3.9	3.9	2.3
		CD4+CD45RA+CD28+CD27+	65	43.1	54.2	59
		CD4+CD45RA+CD28+CD27-	0.6	1.7	4.3	2.8
		CD4+CD45RA+CD28-CD27+	0.3	0.1	1	1.1
		CD4+CD45RA+CD28-CD27-	0.1	0.1	0.5	0.1
		CD4+CD45RA-CD28+CD27+	29.9	40	24	28.2
		CD4+CD45RA-CD28+CD27-	3.9	14.4	15	8.5
		CD4+CD45RA-CD28-CD27+	0.1	0.6	0.8	0.2
		CD4+CD45RA-CD28-CD27-	0	0.1	0.2	0.1

## Sheet: Fig. S1
LDH (U/L)	Days after challenge	CT_1	CT_2	CT_3		Days after challenge	D-16_1	D-16_2	D-16_3		Days after challenge	D-8_1	D-8_2	D-8_3		Days after challenge	H+1_1	H+1_2	H+1_3
	0	541	821	668		0	586	492	810		0	456	861	686		0	528	ND*	719
	3	566	674	633		3	654	571	775		3	611	841	745		3	735	633	997
	6	653	775	923		6	834	470	725		6	584	605	908		6	737	793	830
	9	700	3145	3751		9	1823	533	1713		9	717	907	1147		9	2680	2150	1755
	11	0*				12	1217	437	1475		12	704	844	1008		12	2457	2722	2354
	12		199*			15	1013	472	1273		15	665	818	1202		13	3320
	14		3*			21	717	533	881		21	458	668	654		15		6*	3900
	28					28	727	529	966		28	1162	984	489		28
ALB (µmol/L)	Days after challenge	CT_1	CT_2	CT_3		Days after challenge	D-16_1	D-16_2	D-16_3		Days after challenge	D-8_1	D-8_2	D-8_3		Days after challenge	H+1_1	H+1_2	H+1_3
	0	507	ND*	498.9		0	465.2	515	464		0	496.8	ND*	493.2		0	505.5	ND*	483.9
	3	559.4	540.3	574.3		3	462.5	544.5	492.5		3	493.3	498.2	501.1		3	498.8	500	559.2
	6	499.5	516	513.9		6	487.8	572.3	480.3		6	496.1	494.1	488.2		6	485	492.6	499.6
	9	497.1	449.9	420		9	417.6	518.9	410.1		9	437.5	500.8	421.3		9	430.4	434.4	459.9
	11	401.9				12	437.5	555.3	406.8		12	461.6	504.2	449.5		12	403.3	367.1	342.6
	12		357.2			15	442.6	545.5	433		15	446.6	550.5	488.7		13	409.2
	14		344.6			21	433.8	526.6	422.4		21	466.6	499.5	455.1		15		361.7	323.9
	28					28	431.5	492.8	452.1		28	472.1	501.4	439.8		28
Urea (mmol/L)	Days after challenge	CT_1	CT_2	CT_3		Days after challenge	D-16_1	D-16_2	D-16_3		Days after challenge	D-8_1	D-8_2	D-8_3		Days after challenge	H+1_1	H+1_2	H+1_3
	0	4.3	4.55	4.36		0	4.52	5.21	4.71		0	5.7	3.17	3.9		0	3.69	ND*	3.76
	3	4.66	4.91	5.29		3	4.53	5.23	5.04		3	5.46	2.49	4.26		3	4.09	3.72	4.52
	6	5.34	4.87	5.25		6	5.54	4.43	5.06		6	5.58	3	3.64		6	4.72	4.41	5.21
	9	5.9	4.11	4.11		9	4.15	4.42	5.09		9	4.73	2.95	3.68		9	7.85	4.05	6.82
	11	14.27				12	4.11	5.06	4.12		12	5.68	2.78	3.83		12	7.27	7.36	10.74
	12		5.16			15	4.55	4.17	4.26		15	4.64	3.58	3.15		13	13.04
	14		15.38			21	5.08	5.45	3.58		21	5.78	3.73	4.57		15		22.68	13.45
	28					28	4.87	5.48	3.02		28	5.59	4.25	5.74		28
*aberrant values or not determined (ND)

## Sheet: Fig. S2
Fig. S2A	Nasal swab titer	days post challenge	CT-1	CT-2	CT-3		days post challenge	D-16_1	D-16_2	D-16_3		days post challenge	D-8_1	D-8_2	D-8_3		days post challenge	H+1_1	H+1_2	H+1_3
		0	200	200	200		0	200	200	200		0	200	200	200		0	200	200	200
		3	200	200	200		3	200	200	200		3	200	200	200		3	200	200	200
		6	1200	200	600		6	200	200	200		6	200	200	200		6	200	200	200
		9	1900000	600	64000		9	200	200	200		9	200	200	200		9	38000	9000	2800
		11	1200				11					11					11
		12		400			12	200	200	200		12	200	200	200		12	600	600	1200
		13					13					13					13	200
		14		200			14					14					14
		15					15	200	200	200		15	200	200	200		15		1000	600
		21					21	200	200	200		21	200	200	200		21
		28					28	200	200	200		28	200	200	200		28
		29					29					29					29
	Oral swab titer	days post challenge	CT-1	CT-2	CT-3		days post challenge	D-16_1	D-16_2	D-16_3		days post challenge	D-8_1	D-8_2	D-8_3		days post challenge	H+1_1	H+1_2	H+1_3
		0	200	200	200		0	200	200	200		0	200	200	200		0	200	200	200
		3	200	200	200		3	200	200	200		3	200	200	200		3	200	200	200
		6	200	200	800		6	200	200	200		6	200	200	200		6	200	200	200
		9	200	200	1200		9	200	200	200		9	200	200	200		9	200	200	200
		11	200				11					11					11
		12					12	200	200	200		12	200	200	200		12	200	400
		13					13					13					13	200
		14		200			14					14					14
		15					15	200	200	200		15	200	200	200		15		200	200
		21					21	200	200	200		21	200	200	200		21
		28					28	200	200	200		28	200	200	200		28
		29					29					29					29
Fig. S2B	Nasal swab RNA	days post challenge	CT-1		CT-2		CT-3			days post challenge	D-16_1		D-16_2		D-16_3			days post challenge	D-8_1		D-8_2		D-8_3			days post challenge	H+1_1		H+1_2		H+1_3
		0	4285.71	4285.71	4285.71	4285.71	4285.71	4285.71		0	4285.71	4285.71	4285.71	4285.71	4285.71	4285.71		0	4285.71	4285.71	4285.71	4285.71	4285.71	4285.71		0	4285.71	4285.71	4285.71	4285.71	4285.71	4285.71
		3	4285.71	4285.71	4285.71	4285.71	4285.71	4285.71		3	4285.71	4285.71	4285.71	4285.71	4285.71	4285.71		3	4285.71	4285.71	4285.71	4285.71	4285.71	4285.71		3	4285.71	4285.71	4285.71	4285.71	4285.71	4285.71
		6	69000000	6.98571e+07	4285.71	4285.71	2.87571e+07	2.86286e+07		6	771429	792857	4285.71	4285.71	891429	874286		6	4285.71	4285.71	4285.71	4285.71	4285.71	4285.71		6	3.50571e+06	3720000	942857	930000	113571	119571
		9	1821428571	1821428571	3.90857e+07	4.28571e+07	1195714286	1230000000		9	1.10143e+07	1.00714e+07	4285.71	4285.71	4.23857e+06	4.28571e+06		9	4285.71	4285.71	4285.71	4285.71	4285.71	4285.71		9	1461428571	1530000000	437142857	426000000	462857143	450000000
		11	822857143	827142857						11								11								11	0	0
		12			5.82857e+07	5.91429e+07				12	317571	287571	4285.71	4285.71	75428.6	63428.6		12	4285.71	4285.71	4285.71	4285.71	4285.71	4285.71		12	256714286	255857143	145714286	146571429	285428571	280714286
		13								13								13								13	6.94286e+07	6.81429e+07
		14			143571429	144000000				14								14								14
		15								15	4285.71	4285.71	4285.71	4285.71	587143	604286		15	4285.71	4285.71	4285.71	4285.71	4285.71	4285.71		15			5.14286e+07	5.31429e+07	180000000	178285714
		21								21	4285.71	4285.71	4285.71	4285.71	4285.71	4285.71		21	4285.71	4285.71	4285.71	4285.71	4285.71	4285.71		21
		28								28	4285.71	4285.71	4285.71	4285.71	4285.71	4285.71		28								28
		29								29								29	4285.71	4285.71	4285.71	4285.71	4285.71	4285.71		29
	Oral swab RNA	days post challenge	CT-1		CT-2		CT-3			days post challenge	D-16_1		D-16_2		D-16_3			days post challenge	D-8_1		D-8_2		D-8_3			days post challenge	H+1_1		H+1_2		H+1_3
		0	4285.71	4285.71	4285.71	4285.71	4285.71	4285.71		0	4285.71	4285.71	4285.71	4285.71	4285.71	4285.71		0	4285.71	4285.71	4285.71	4285.71	4285.71	4285.71		0	4285.71	4285.71	4285.71	4285.71	4285.71	4285.71
		3	4285.71	4285.71	4285.71	4285.71	4285.71	4285.71		3	4285.71	4285.71	4285.71	4285.71	4285.71	4285.71		3	4285.71	4285.71	4285.71	4285.71	4285.71	4285.71		3	4285.71	4285.71	4285.71	4285.71	4285.71	4285.71
		6	5.35714e+06	5.31429e+06	130714	121286	4.28143e+06	4500000		6	2.21143e+06	2190000	4285.71	4285.71	367714	389571		6	4285.71	4285.71	4285.71	4285.71	4285.71	4285.71		6	290143	310286	196714	195000	32742.9	27857.1
		9	6.47143e+07	66000000	2.03571e+06	2.02714e+06	3.60857e+07	3.63429e+07		9	329571	311571	4285.71	4285.71	12985.7	7885.71		9	6985.71	8785.71	4285.71	4285.71	4285.71	4285.71		9	9.25714e+06	9.72857e+06	8.31429e+06	8.27143e+06	3.69857e+07	3.58714e+07
		11	3.66429e+06	3.51429e+06						11								11								11
		12			8.31429e+06	8.87143e+06				12	4285.71	16328.6	4285.71	4285.71	4285.71	4285.71		12	4285.71	8485.71	4285.71	4285.71	4285.71	4285.71		12	3030000	3.10286e+06	1.24714e+07	1.20857e+07	108000000	105857143
		13								13								13								13	488571	492857
		14			784286	775714				14								14								14
		15								15	4285.71	4285.71	4285.71	4285.71	4285.71	4285.71		15	4285.71	4285.71	4285.71	4285.71	4285.71	4285.71		15			3.45857e+06	3.40714e+06	1.50857e+07	1.54714e+07
		21								21	4285.71	4285.71	4285.71	4285.71	4285.71	4285.71		21	4285.71	4285.71	4285.71	4285.71	4285.71	4285.71		21
		28								28	4285.71	4285.71	4285.71	4285.71	4285.71	4285.71		28								28
		29								29								29	4285.71	4285.71	4285.71	4285.71	4285.71	4285.71		29

## Sheet: Fig. S3
D-16_1	Cells / µL	0	3	6	9	12	15	21	28
	CD4+ T cells	935.295	330.288	286.078	665.328	1156.12	876.489	860.734	1828.65
	CD8+ T cells	1144	318.35	250.318	3075.78	4034.62	3780.79	1271.39	1396.54
	NK cells	234.172	22.8588	41.9734	260.95	498.169	574.367	138.375	123.81
	B cells	935.295	286.515	579.308	758.038	1274.09	1047.33	558.492	2348.44
	Monocytes	1545.94	591.657	312.217	1872.59	2703.51	2243.61	1478.36	1878.75
	Granulocytes	5697.09	2796.06	1357.78	2217.54	3232.87	5859.52	3252.39	9268.5
	CD10- neutrophils	159.518	72.6975	274.272	731.789	397.643	322.274	146.358	1001
D-16_2	Cells / µL	0	3	6	9	12	15	21	28
	CD4+ T cells	1447.28	439.034	1175	1005.36	1247.74	1226.27	502.822	1650.72
	CD8+ T cells	866.608	184.15	727.569	1050.31	1030.56	997.143	476.588	2303.03
	NK cells	218.966	18.6541	282.538	433.222	179.871	292.371	79.2535	598.148
	B cells	1315.31	281.714	1038.83	1017.62	1384.01	1166.87	183.639	1590.82
	Monocytes	965.341	336.197	778.149	619.213	718.826	777.061	842.591	2080.94
	Granulocytes	1979.56	810.829	2110.6	1891.42	2831.74	1748.39	3598.09	3614.36
	CD10- neutrophils	81.162	17.8382	46.4331	109.702	93.4474	80.4258	115.139	260.234
D-16_3	Cells / µL	0	3	6	9	12	15	21	28
	CD4+ T cells	1303.29	285.996	621.388	900.636	2072.7	1527.3	855.554	1033.46
	CD8+ T cells	1080.78	294.588	615.154	882.309	3230.97	4006.29	1061.09	909.065
	NK cells	188.6	36.5289	100.935	60.793	160.681	281.822	65.9676	159.118
	B cells	794.69	256.537	355.376	455.554	582.523	644.691	254.354	711.303
	Monocytes	829.241	350.7	705.111	759.581	1623.24	2089.28	770.769	2020.7
	Granulocytes	1405.1	2688.7	881.389	1535.32	1863.72	2686.21	2440.77	5193.7
	CD10- neutrophils	49.1786	233.917	260.891	603.382	723.123	539.929	144.005	825.798
D-8_1	Cells / µL	0	3	6	9	12	15	21	28
	CD4+ T cells	1211.71	420.198	311.709	967.417	1826.9	1281.31	1054.12	1592.98
	CD8+ T cells	830.249	263.103	195.259	2094.24	6961.31	3094.07	991.609	1380.94
	NK cells	512.69	42.6456	95.7853	1056.65	1473.1	1259.73	286.402	360.458
	B cells	1382.25	272.043	384.637	742.053	979.121	968.261	213.097	1457.06
	Monocytes	578.62	479.831	283.174	529.629	1148.13	657.562	590.219	1131.89
	Granulocytes	4135.01	3309.42	1394.09	1159.46	2484.13	3193.87	1496.14	4657.44
	CD10- neutrophils	252.236	132.377	235.601	271.313	414.849	443.949	89.7682	363.281
D-8_2	Cells / µL	0	3	6	9	12	15	21	28
	CD4+ T cells	1114.45	118.127	700.398	442.415	1533.06	1317.26	833.575	1448.52
	CD8+ T cells	861.553	64.7922	592.182	1642.39	1839.67	1737.26	816.505	997.616
	NK cells	320.961	3.64654	207.438	752.845	569.072	635.435	255.66	196.615
	B cells	1268.75	155.659	1058.11	1684.81	1472.94	1883.62	514.939	2288.32
	Monocytes	626.25	160.32	850.182	727.258	948.321	826.211	769.393	1252.5
	Granulocytes	2338	1385.62	3613.27	2909.03	3811.18	3375.16	4831.07	4112.38
	CD10- neutrophils	39.746	36.0262	18.0664	122.179	144.825	77.6286	120.777	90.4723
D-8_3	Cells / µL	0	3	6	9	12	15	21	28
	CD4+ T cells	892.954	163.256	524.919	619.071	1384.05	991.98	519.374	1031.91
	CD8+ T cells	826.542	85.4663	470.617	3562.04	4667.16	2114.61	520.854	791.131
	NK cells	228.274	4.80556	128.696	247.343	142.912	187.683	28.2918	47.9322
	B cells	1183.87	150.462	394.594	276.201	1335.77	1059.72	238.231	1231.41
	Monocytes	495.613	129.29	549.484	692.103	940.338	733.171	361.186	1151.55
	Granulocytes	2628.9	1330.61	678.774	754.082	3298.89	3079.32	2679.77	4815.58
	CD10- neutrophils	60.4648	41.249	83.4892	3.01633	194.635	61.5863	133.988	105.943
H+1_1	Cells / µL	0	3	6	9	12
	CD4+ T cells	1354.09	394.412	383.92	373.559	386.259
	CD8+ T cells	892.366	212.191	184.753	312.497	299.684
	NK cells	338.566	27.513	32.5664	94.2375	46.9904
	B cells	1158.74	228.975	441.574	196.358	370.276
	Monocytes	493.292	438.375	642.308	331.169	525.439
	Granulocytes	6274.06	3578.57	4290.62	2887.12	6097.54
	CD10- neutrophils	119.207	42.9429	1360.13	363.777	1908.53
H+1-2	Cells / µL	0	3	6	9	12	15
	CD4+ T cells	949.395	354.165	267.534	370.226	373.771	901.42
	CD8+ T cells	535.73	220.496	199.398	206.309	225.124	556.034
	NK cells	195.508	38.9079	60.1521	31.9808	17.703	29.0352
	B cells	1308.81	324.461	375.75	280.731	365.154	275.17
	Monocytes	438.375	187.29	264.164	282.615	375.75	197.364
	Granulocytes	2683.93	1123.74	2778.27	984.872	2254.5	3567.73
	CD10- neutrophils	40.2589	21.351	705.681	232.43	1043.83	1559.1
H+1_3	Cells / µL	0	3	6	9	12	15
	CD4+ T cells	1137.64	176.215	102.273	296.51	340.115	645.817
	CD8+ T cells	884.829	89.7701	68.0669	185.741	184.787	385.675
	NK cells	155.569	4.41868	17.9676	16.5951	24.607	42.8538
	B cells	1049.54	134.101	65.3028	89.1557	183.002	234.43
	Monocytes	279.038	220.136	131.297	126.178	255.055	491.547
	Granulocytes	2435.24	3810.64	1181.67	1528.98	6175.96	6787.13
	CD10- neutrophils	77.9277	76.2127	382.861	486.215	3495.6	3956.9
CT_1	Cells / µL	0	3	6	9	11
	CD4+ T cells	2288.97	481.669	489.491	722.087	84.9522
	CD8+ T cells	1461.18	225.938	226.924	489.377	66.132
	NK cells	469.094	33.589	33.8248	87.5813	6.04755
	B cells	1310.67	234.628	209.103	208.755	28.2303
	Monocytes	846.517	540.903	579.729	770.769	217.826
	Granulocytes	5424.62	2686.78	1137.99	1071.37	2417.87
	CD10- neutrophils	141.04	29.5546	246.943	239.987	2.41787
CT_2	Cells / µL	0	3	6	9	12	15
	CD4+ T cells	1215.3	497.819	705.672	657.54	597.548	718.659
	CD8+ T cells	889.427	449.21	589.048	473.931	861.93	548.595
	NK cells	261.921	121.438	133.619	84.7097	135.299	98.396
	B cells	931.599	303.384	286.618	208.718	296.624	140.806
	Monocytes	522.783	226.258	464.564	442.059	484.839	801.6
	Granulocytes	2102.02	475.604	1302.6	1429.32	6335.23	12049.1
	CD10- neutrophils	29.4283	0.951207	197.995	191.529	2483.41	4988.31
CT_3	Cells / µL	0	3	6	9
	CD4+ T cells	1608.75	334.488	281.865	678.577
	CD8+ T cells	975.876	160.793	174.208	629.497
	NK cells	324.648	11.9612	24.4165	108.743
	B cells	1086.99	218.36	177.144	247.531
	Monocytes	805.179	444.283	617.512	482.444
	Granulocytes	7192.93	4348.3	3868.19	9611.78
	CD10- neutrophils	402.804	565.279	1582.09	3883.16

## Sheet: Fig. S6
D-16_1	Cells / µL	0	3	6	9	12	15	21	28
	CD8+CD45RA+CD28+CD27+	387.815	85.3177	90.1147	344.487	451.877	570.899	184.352	310.031
	CD8+CD45RA+CD28+CD27-	30.8879	17.5092	12.7662	46.1367	28.2423	52.931	19.0709	37.7065
	CD8+CD45RA+CD28-CD27+	229.944	39.7937	41.0522	138.41	161.385	185.258	81.369	85.1888
	CD8+CD45RA+CD28-CD27-	96.0958	35.3368	34.0433	86.1218	165.419	170.135	109.34	83.7922
	CD8+CD45RA-CD28+CD27+	112.112	26.1047	14.0178	735.111	512.397	457.475	118.239	142.447
	CD8+CD45RA-CD28+CD27-	45.7599	28.3331	15.2694	292.199	189.627	155.012	52.127	60.0511
	CD8+CD45RA-CD28-CD27+	129.272	30.5616	17.7726	707.429	976.378	1183.39	278.434	314.221
	CD8+CD45RA-CD28-CD27-	113.256	55.0745	25.5325	722.808	1549.29	1005.69	427.187	363.1
	CD4+CD45RA+CD28+CD27+	529.377	152.923	158.201	375.245	812.752	458.404	448.443	916.154
	CD4+CD45RA+CD28+CD27-	7.48236	6.60576	14.59	31.2704	12.7173	7.01191	9.46808	25.6011
	CD4+CD45RA+CD28-CD27+	4.67648	1.32115	3.14686	2.66131	4.62448	5.25893	3.44294	5.48595
	CD4+CD45RA+CD28-CD27-	1.87059	0.990863	1.71647	3.99197	4.62448	3.50595	4.30367	3.6573
	CD4+CD45RA-CD28+CD27+	320.806	112.628	63.5094	145.042	256.658	274.341	266.828	619.912
	CD4+CD45RA-CD28+CD27-	49.5707	44.5889	36.3319	99.7992	49.7131	93.7843	80.909	166.407
	CD4+CD45RA-CD28-CD27+	18.7059	6.93604	5.43549	3.32664	10.4051	28.0476	31.8472	54.8595
	CD4+CD45RA-CD28-CD27-	4.67648	4.29374	3.71902	4.6573	5.78059	7.01191	16.354	36.573
D-16-2	Cells / µL	0	3	6	9	12	15	21	28
	CD8+CD45RA+CD28+CD27+	524.298	77.159	323.768	296.187	345.237	312.106	146.789	359.272
	CD8+CD45RA+CD28+CD27-	54.5963	29.4641	66.9364	102.93	117.483	82.7629	54.331	147.394
	CD8+CD45RA+CD28-CD27+	100.527	11.9698	79.305	99.7794	81.414	80.7686	16.204	69.0908
	CD8+CD45RA+CD28-CD27-	30.3313	6.62942	40.0163	58.8174	53.589	43.8743	21.4464	138.182
	CD8+CD45RA-CD28+CD27+	57.1961	18.415	71.3018	128.138	81.414	103.703	49.0885	126.666
	CD8+CD45RA-CD28+CD27-	31.1979	17.4943	58.9331	119.735	80.3834	72.7915	36.6972	105.939
	CD8+CD45RA-CD28-CD27+	31.1979	9.39167	32.7406	72.4714	65.9556	107.691	39.0802	223.393
	CD8+CD45RA-CD28-CD27-	36.3975	13.6271	55.2953	173.301	205.081	193.446	113.904	1135.39
	CD4+CD45RA+CD28+CD27+	1001.52	235.322	573.402	543.897	690	620.495	301.19	1005.29
	CD4+CD45RA+CD28+CD27-	11.5782	3.07324	8.22503	14.075	8.73418	8.58392	4.02257	18.158
	CD4+CD45RA+CD28-CD27+	13.0255	2.19517	14.1001	10.0536	7.48644	15.9416	4.5254	8.25362
	CD4+CD45RA+CD28-CD27-	1.44728	0.878068	4.70002	6.03213	4.99096	4.9051	1.50847	6.60289
	CD4+CD45RA-CD28+CD27+	376.293	174.297	493.502	371.981	469.15	499.094	178.502	533.184
	CD4+CD45RA-CD28+CD27-	33.2874	19.7565	62.2753	48.257	51.1574	47.8247	18.1016	61.0768
	CD4+CD45RA-CD28-CD27+	8.68367	3.07324	17.6251	9.0482	11.2297	24.5255	7.54233	11.5551
	CD4+CD45RA-CD28-CD27-	2.89456	0.439034	2.35001	4.02142	4.99096	4.9051	1.50847	4.95217
D-16_3	Cells / µL	0	3	6	9	12	15	21	28
	CD8+CD45RA+CD28+CD27+	364.222	58.3284	132.873	439.39	749.585	757.19	177.202	234.539
	CD8+CD45RA+CD28+CD27-	29.181	20.9157	34.4486	30.8808	22.6168	72.1133	23.344	29.9991
	CD8+CD45RA+CD28-CD27+	292.891	55.9717	145.791	108.524	326.328	408.642	115.659	95.4518
	CD8+CD45RA+CD28-CD27-	125.37	65.3985	172.858	91.7602	258.478	404.636	118.842	77.2705
	CD8+CD45RA-CD28+CD27+	84.3007	17.6753	23.3758	97.9364	277.863	320.504	75.3376	50.9076
	CD8+CD45RA-CD28+CD27-	50.7966	22.3887	28.9122	38.8216	64.6194	132.208	49.8713	43.6351
	CD8+CD45RA-CD28-CD27+	63.7659	12.9619	19.0698	38.8216	697.889	773.215	168.714	135.451
	CD8+CD45RA-CD28-CD27-	71.3313	41.2423	57.2093	36.1747	830.359	1141.79	332.122	242.72
	CD4+CD45RA+CD28+CD27+	690.744	53.1952	216.243	637.651	1504.78	788.089	403.821	482.627
	CD4+CD45RA+CD28+CD27-	11.7296	5.71992	50.3325	39.628	20.727	19.8549	6.84443	17.5689
	CD4+CD45RA+CD28-CD27+	28.6724	4.57593	23.6128	7.20509	24.8724	38.1826	11.1222	8.2677
	CD4+CD45RA+CD28-CD27-	14.3362	10.8678	39.1475	9.907	26.9451	39.7099	14.5444	9.30117
	CD4+CD45RA-CD28+CD27+	462.668	139.566	139.812	124.288	387.594	487.21	313.133	382.381
	CD4+CD45RA-CD28+CD27-	83.4106	62.0611	135.463	80.1566	93.2714	109.966	73.5776	106.447
	CD4+CD45RA-CD28-CD27+	9.12304	5.14793	9.32083	0.900636	8.29079	25.9642	18.8222	15.5019
	CD4+CD45RA-CD28-CD27-	5.21316	5.14793	8.07805	1.80127	8.29079	18.3276	13.6889	12.4016
D-8_1	Cells / µL	0	3	6	9	12	15	21	28
	CD8+CD45RA+CD28+CD27+	455.807	124.711	85.7188	353.926	668.286	594.061	206.255	523.377
	CD8+CD45RA+CD28+CD27-	48.1544	35.782	25.3837	12.5654	139.226	83.5398	32.7231	185.046
	CD8+CD45RA+CD28-CD27+	46.4939	8.15618	10.544	131.937	69.6131	80.4457	25.7818	35.9045
	CD8+CD45RA+CD28-CD27-	22.4167	7.62998	15.035	46.0732	97.4584	46.411	22.807	42.8092
	CD8+CD45RA-CD28+CD27+	78.0434	14.4706	8.98193	425.13	355.027	213.491	72.3875	93.904
	CD8+CD45RA-CD28+CD27-	46.4939	16.3124	14.2539	152.879	278.452	108.292	61.4798	75.9518
	CD8+CD45RA-CD28-CD27+	58.9477	16.3124	8.00563	360.209	1099.89	804.457	131.884	131.189
	CD8+CD45RA-CD28-CD27-	73.8921	39.4654	27.3363	613.612	4246.4	1163.37	437.3	292.76
	CD4+CD45RA+CD28+CD27+	729.452	186.988	174.245	506.926	1143.64	722.657	572.386	845.87
	CD4+CD45RA+CD28+CD27-	4.84686	2.10099	13.4035	1.93483	10.9614	7.68785	6.32471	20.7087
	CD4+CD45RA+CD28-CD27+	2.42343	0.840396	1.24684	29.9899	7.30759	20.5009	6.32471	6.3719
	CD4+CD45RA+CD28-CD27-	2.42343	1.26059	1.24684	2.90225	7.30759	6.40654	5.27059	3.18595
	CD4+CD45RA-CD28+CD27+	439.852	211.78	92.2659	356.009	590.088	462.552	412.16	645.155
	CD4+CD45RA-CD28+CD27-	27.8694	13.8665	27.7421	30.9573	40.1917	20.5009	25.2988	43.0103
	CD4+CD45RA-CD28-CD27+	3.63514	2.94139	1.24684	32.8922	18.269	38.4392	22.1365	22.3017
	CD4+CD45RA-CD28-CD27-	1.21171	0.840396	0.623418	6.77192	9.13448	3.84392	4.21647	4.77893
D-8_2	Cells / µL	0	3	6	9	12	15	21	28
	CD8+CD45RA+CD28+CD27+	380.806	17.8179	196.604	297.273	349.538	361.349	154.319	301.28
	CD8+CD45RA+CD28+CD27-	47.3854	5.96088	49.7433	87.0467	147.174	126.82	65.3204	165.604
	CD8+CD45RA+CD28-CD27+	179.203	14.3191	103.04	284.134	185.807	234.53	77.568	98.764
	CD8+CD45RA+CD28-CD27-	74.0936	9.978	100.671	251.286	274.111	180.675	128.191	92.7783
	CD8+CD45RA-CD28+CD27+	84.4322	3.62836	30.2013	78.8348	71.7472	83.3883	34.2932	57.8617
	CD8+CD45RA-CD28+CD27-	46.5239	2.5269	30.2013	59.1261	53.3505	71.2275	37.5592	50.8784
	CD8+CD45RA-CD28-CD27+	22.4004	4.53545	26.6482	149.458	143.494	201.522	49.8068	55.8665
	CD8+CD45RA-CD28-CD27-	27.5697	6.15526	55.0729	436.876	614.45	479.483	270.263	174.583
	CD4+CD45RA+CD28+CD27+	643.036	67.6869	406.931	279.606	1016.42	769.28	555.161	916.911
	CD4+CD45RA+CD28+CD27-	17.8311	1.89004	14.7084	8.40589	26.062	21.0762	18.3386	31.8674
	CD4+CD45RA+CD28-CD27+	5.57223	0.708763	7.70438	4.86657	4.59918	6.5863	4.16787	4.34555
	CD4+CD45RA+CD28-CD27-	2.22889	0.590636	5.60318	3.53932	9.19836	5.26904	5.83502	2.89703
	CD4+CD45RA-CD28+CD27+	358.852	39.6907	195.411	112.373	389.397	410.985	195.056	415.724
	CD4+CD45RA-CD28+CD27-	78.0113	5.43385	54.631	24.7753	72.0538	75.0839	39.178	56.4921
	CD4+CD45RA-CD28-CD27+	6.68668	1.53565	10.506	5.30898	9.19836	18.4417	9.16932	14.4852
	CD4+CD45RA-CD28-CD27-	2.22889	0.472509	5.60318	3.53932	4.59918	7.90357	7.50217	5.79406
D-8_3	Cells / µL	0	3	6	9	12	15	21	28
	CD8+CD45RA+CD28+CD27+	405.006	29.144	224.014	149.606	648.735	393.318	157.819	307.75
	CD8+CD45RA+CD28+CD27-	63.6438	15.0421	29.6489	49.8685	266.028	112.074	51.5645	131.328
	CD8+CD45RA+CD28-CD27+	101.665	6.06811	42.8261	64.1167	126.013	114.189	21.355	44.3034
	CD8+CD45RA+CD28-CD27-	49.5925	6.23904	38.12	128.233	224.024	99.3867	34.3763	46.6767
	CD8+CD45RA-CD28+CD27+	81.0011	6.92277	29.1782	217.284	182.019	124.762	40.6266	67.2462
	CD8+CD45RA-CD28+CD27-	43.8067	8.54663	39.5318	252.905	135.348	67.6676	36.9806	53.7969
	CD8+CD45RA-CD28-CD27+	36.3679	5.04251	19.7659	267.153	480.718	372.172	36.4598	41.93
	CD8+CD45RA-CD28-CD27-	45.4598	8.54663	47.5323	2436.43	2608.94	831.042	141.151	97.3092
	CD4+CD45RA+CD28+CD27+	460.764	61.7108	243.562	227.199	775.071	492.022	266.958	575.806
	CD4+CD45RA+CD28+CD27-	8.03659	3.26512	20.4718	7.42885	19.3768	9.9198	5.71311	17.5425
	CD4+CD45RA+CD28-CD27+	2.67886	0.163256	2.09967	3.09535	2.76811	9.9198	1.55812	2.06382
	CD4+CD45RA+CD28-CD27-	2.67886	0.326512	2.09967	3.71442	4.15216	2.97594	1.03875	2.06382
	CD4+CD45RA-CD28+CD27+	345.573	75.4243	170.074	255.676	465.042	379.928	205.153	367.36
	CD4+CD45RA-CD28+CD27-	67.8645	20.5703	80.3126	49.5257	63.6665	54.5589	29.6043	56.7551
	CD4+CD45RA-CD28-CD27+	4.46477	0.979536	3.67443	31.5726	27.6811	31.7434	6.23249	5.15955
	CD4+CD45RA-CD28-CD27-	6.25068	0.81628	3.14951	41.4777	24.913	10.9118	3.11624	3.09573
H+1_1	Cells / µL	0	3	6	9	12
	CD8+CD45RA+CD28+CD27+	429.228	79.9962	66.8807	125.936	134.258
	CD8+CD45RA+CD28+CD27-	22.3091	8.06327	10.5309	11.8749	5.69399
	CD8+CD45RA+CD28-CD27+	158.841	32.6775	27.1587	63.4368	34.7633
	CD8+CD45RA+CD28-CD27-	49.9725	12.7315	23.0942	26.8747	10.7886
	CD8+CD45RA-CD28+CD27+	74.9587	15.9144	9.60718	24.6872	38.9589
	CD8+CD45RA-CD28+CD27-	46.403	21.6435	19.2144	21.2498	13.1861
	CD8+CD45RA-CD28-CD27+	73.174	20.1582	10.1614	16.5623	34.7633
	CD8+CD45RA-CD28-CD27-	37.4794	20.7948	18.2906	21.5623	26.9715
	CD4+CD45RA+CD28+CD27+	682.46	113.196	194.264	201.348	295.102
	CD4+CD45RA+CD28+CD27-	4.06226	2.36647	18.4282	12.3275	6.95266
	CD4+CD45RA+CD28-CD27+	20.3113	6.3106	5.37488	13.0746	5.40762
	CD4+CD45RA+CD28-CD27-	10.8327	8.28266	12.2854	8.2183	1.54504
	CD4+CD45RA-CD28+CD27+	582.258	215.349	94.8283	92.2691	61.4151
	CD4+CD45RA-CD28+CD27-	46.039	38.6524	54.5167	42.5857	14.6778
	CD4+CD45RA-CD28-CD27+	8.12452	8.67707	3.07136	2.24136	0.772518
	CD4+CD45RA-CD28-CD27-	1.35409	1.57765	1.15176	1.49424	0.386259
H+1_2	Cells / µL	0	3	6	9	12	15
	CD8+CD45RA+CD28+CD27+	264.115	67.9128	53.0399	93.8707	135.3	364.202
	CD8+CD45RA+CD28+CD27-	46.6085	24.0341	25.7223	17.5363	16.4341	11.1207
	CD8+CD45RA+CD28-CD27+	75.5379	41.2328	23.529	29.7085	20.2612	55.0474
	CD8+CD45RA+CD28-CD27-	36.4296	36.3819	59.0218	30.3275	13.7326	14.4569
	CD8+CD45RA-CD28+CD27+	50.8944	13.6708	5.18435	14.029	20.2612	47.8189
	CD8+CD45RA-CD28+CD27-	36.4296	19.6242	19.3416	11.7596	5.85323	10.5646
	CD8+CD45RA-CD28-CD27+	15.5362	7.71737	2.79157	3.09464	7.87935	32.806
	CD8+CD45RA-CD28-CD27-	9.64314	9.70183	10.5681	6.18928	4.50249	20.0172
	CD4+CD45RA+CD28+CD27+	565.839	185.228	123.868	226.208	295.653	731.052
	CD4+CD45RA+CD28+CD27-	18.0385	12.7499	32.9067	41.4653	30.6492	41.4653
	CD4+CD45RA+CD28-CD27+	3.79758	3.54165	1.87274	3.70226	1.49508	9.91563
	CD4+CD45RA+CD28-CD27-	0.949395	3.89581	6.95588	2.96181	1.49508	1.80284
	CD4+CD45RA-CD28+CD27+	304.756	113.333	49.2263	57.3851	29.1541	80.2264
	CD4+CD45RA-CD28+CD27-	53.1661	32.9373	50.0289	38.1333	15.6984	32.4511
	CD4+CD45RA-CD28-CD27+	1.89879	1.77082	1.33767	0.370226	0	2.70426
	CD4+CD45RA-CD28-CD27-	0.949395	0.70833	1.07014	0.370226	0	1.80284
H+1_3	Cells / µL	0	3	6	9	12	15
	CD8+CD45RA+CD28+CD27+	461.881	30.2525	32.1956	105.315	127.873	231.791
	CD8+CD45RA+CD28+CD27-	56.6291	9.96448	4.69662	8.91557	7.39148	5.01378
	CD8+CD45RA+CD28-CD27+	153.96	11.1315	12.1159	33.0619	29.0116	56.3086
	CD8+CD45RA+CD28-CD27-	37.1628	7.00207	7.48736	10.4015	5.7284	7.71351
	CD8+CD45RA-CD28+CD27+	79.6346	9.33609	2.85881	11.5159	6.09797	31.2397
	CD8+CD45RA-CD28+CD27-	45.1263	12.0292	3.40334	5.75797	2.40223	8.09918
	CD8+CD45RA-CD28-CD27+	36.278	5.1169	2.92688	5.75797	3.88053	28.9257
	CD8+CD45RA-CD28-CD27-	15.9269	4.93736	2.38234	4.82927	2.58702	16.9697
	CD4+CD45RA+CD28+CD27+	767.906	68.1953	64.023	194.807	297.941	516.654
	CD4+CD45RA+CD28+CD27-	10.2387	16.7405	9.61367	18.0871	7.14242	9.68726
	CD4+CD45RA+CD28-CD27+	4.55055	2.11458	1.43182	16.3081	7.48254	27.7701
	CD4+CD45RA+CD28-CD27-	2.27528	0.704861	1.73864	2.07557	0.68023	1.29163
	CD4+CD45RA-CD28+CD27+	304.887	75.9488	14.7273	40.3254	21.7674	61.9985
	CD4+CD45RA-CD28+CD27-	43.2302	24.1415	9.5114	17.1976	4.76161	16.1454
	CD4+CD45RA-CD28-CD27+	3.41291	3.17188	0.920458	4.74417	0.340115	8.39563
	CD4+CD45RA-CD28-CD27-	1.13764	9.33941	0.306819	2.9651	0	3.8749
CT_1	Cells / µL	0	3	6	9	12
	CD8+CD45RA+CD28+CD27+	853.326	85.4045	114.37	237.348	49.4667
	CD8+CD45RA+CD28+CD27-	93.5152	29.5978	24.5078	48.4483	4.89377
	CD8+CD45RA+CD28-CD27+	181.186	21.4641	33.3579	40.6183	3.43886
	CD8+CD45RA+CD28-CD27-	141.734	42.0244	34.2656	41.1077	1.71943
	CD8+CD45RA-CD28+CD27+	67.2141	8.81157	3.40387	47.4695	2.90981
	CD8+CD45RA-CD28+CD27-	59.9082	20.5603	10.6654	30.3414	1.6533
	CD8+CD45RA-CD28-CD27+	27.7623	4.51875	1.58847	14.1919	0.925848
	CD8+CD45RA-CD28-CD27-	35.0682	13.5563	4.99234	30.3414	1.12424
	CD4+CD45RA+CD28+CD27+	1730.46	277.923	335.302	480.188	74.588
	CD4+CD45RA+CD28+CD27-	18.3117	8.18838	32.7959	48.3799	2.20876
	CD4+CD45RA+CD28-CD27+	9.15586	0.963339	9.78983	2.88835	0.424761
	CD4+CD45RA+CD28-CD27-	6.8669	1.92668	3.91593	2.88835	0.0849522
	CD4+CD45RA-CD28+CD27+	476.105	154.616	59.7179	118.422	6.20151
	CD4+CD45RA-CD28+CD27-	43.4903	33.2352	39.1593	62.8216	1.10438
	CD4+CD45RA-CD28-CD27+	4.57793	2.89002	5.8739	2.16626	0.254857
	CD4+CD45RA-CD28-CD27-	2.28897	2.40835	3.42644	4.33252	0.0849522
CT_2	Cells / µL	0	3	6	9	12	15
	CD8+CD45RA+CD28+CD27+	281.059	88.9436	107.796	136.966	313.743	154.155
	CD8+CD45RA+CD28+CD27-	24.0145	23.3589	30.6305	18.0094	26.7198	9.32611
	CD8+CD45RA+CD28-CD27+	202.789	70.9752	81.8777	77.2508	145.666	15.9093
	CD8+CD45RA+CD28-CD27-	96.9476	68.2799	151.385	85.3076	99.9839	7.13173
	CD8+CD45RA-CD28+CD27+	70.2648	22.4605	15.3153	29.3837	87.9169	192.008
	CD8+CD45RA-CD28+CD27-	43.5819	26.9526	30.0415	17.0615	24.996	44.9848
	CD8+CD45RA-CD28-CD27+	53.3656	23.8081	18.2605	23.2226	66.3686	64.1856
	CD8+CD45RA-CD28-CD27-	118.294	124.88	154.331	87.2034	96.5362	61.4426
	CD4+CD45RA+CD28+CD27+	672.058	117.485	409.29	441.21	491.782	569.897
	CD4+CD45RA+CD28+CD27-	14.5835	3.48473	56.4538	46.0278	8.96321	10.0612
	CD4+CD45RA+CD28-CD27+	9.72236	2.98691	5.64538	7.23294	5.97548	1.43732
	CD4+CD45RA+CD28-CD27-	9.72236	5.476	15.5248	11.8357	7.17057	1.43732
	CD4+CD45RA-CD28+CD27+	433.86	315.119	139.017	109.152	68.1204	114.267
	CD4+CD45RA-CD28+CD27-	60.7648	35.3451	56.4538	32.877	11.951	21.5598
	CD4+CD45RA-CD28-CD27+	8.50707	9.45855	14.8191	4.60278	1.1951	0.718659
	CD4+CD45RA-CD28-CD27-	7.29177	7.9651	9.17374	5.26032	1.79264	0.718659
CT_3	Cells / µL	0	3	6	9
	CD8+CD45RA+CD28+CD27+	549.418	68.6585	81.5294	295.234
	CD8+CD45RA+CD28+CD27-	48.7938	17.5264	8.71041	10.072
	CD8+CD45RA+CD28-CD27+	161.995	16.7224	27.6991	74.2807
	CD8+CD45RA+CD28-CD27-	20.4934	6.27091	12.7172	11.3309
	CD8+CD45RA-CD28+CD27+	101.491	18.6519	13.9367	164.299
	CD8+CD45RA-CD28+CD27-	58.5526	22.1894	18.6403	28.9569
	CD8+CD45RA-CD28-CD27+	20.4934	4.50219	4.181	32.1044
	CD8+CD45RA-CD28-CD27-	14.6381	6.27091	6.79412	14.4784
	CD4+CD45RA+CD28+CD27+	1045.69	144.164	152.771	400.36
	CD4+CD45RA+CD28+CD27-	9.65248	5.6863	12.1202	19.0001
	CD4+CD45RA+CD28-CD27+	4.82624	0.334488	2.81865	7.46434
	CD4+CD45RA+CD28-CD27-	1.60875	0.334488	1.40932	0.678577
	CD4+CD45RA-CD28+CD27+	481.015	133.795	67.6476	191.359
	CD4+CD45RA-CD28+CD27-	62.7411	48.1663	42.2797	57.679
	CD4+CD45RA-CD28-CD27+	1.60875	2.00693	2.25492	1.35715
	CD4+CD45RA-CD28-CD27-	0	0.334488	0.56373	0.678577
